# Supplementary material for: Benchmarking ChatGPT-4 on a radiation oncology in-training exam and Red Journal Gray Zone cases: potentials and challenges for ai-assisted medical education and decision making in radiation oncology
Source: Front Oncol. 2023 Sep 14;13:1265024. doi: 10.3389/fonc.2023.1265024 (PMC10543650; doi:10.3389/fonc.2023.1265024)
Supplement: Supplementary file 1 [file DataSheet_1.zip]

Archive with 4 entries (3 files):
- ACR TXIT evaluation/
- ACR TXIT evaluation/ACR 2021 TXIT Exam_Annotated.pdf
- ACR TXIT evaluation/ACR TXIT - Table of Specifications.pdf
- ACR TXIT evaluation/ChatGPT answers to ACR questions.xlsx
