# Supplementary material for: Benchmarking ChatGPT-4 on a radiation oncology in-training exam and Red Journal Gray Zone cases: potentials and challenges for ai-assisted medical education and decision making in radiation oncology
Source: Front Oncol. 2023 Sep 14;13:1265024. doi: 10.3389/fonc.2023.1265024 (PMC10543650; doi:10.3389/fonc.2023.1265024)
Supplement: Supplementary file 1 [file DataSheet_1.zip › ACR TXIT evaluation/ChatGPT answers to ACR questions.xlsx]

## Sheet: 1-30
Question Number	Question	ChatGPT-3.5 answer	ChatGPT's explanation for its answer	Reference Answer	Correct?	ChatGPT-4 answer	GPT4 explanation for answer	Correct?	Rationale	contains image information?	Remark
1	In an analysis to 1. In an analysis to compare the time to event outcomes for two different groups, based on the survival plot below what is the assumption violated if a Cox regression was used to analyze these data? A. Proportional hazards B. Data are normally distributed C. Noninformative censoring D. Survival times are independent between subjectscompare the time to event outcomes for two diff…	A	Based on the given options, the assumption violated if a Cox regression was used to analyze these data is option A: Proportional hazards. The Cox proportional hazards regression assumes that the hazard ratio is constant over time, which means that the ratio of the hazard functions for two groups being compared is assumed to be constant over time. If this assumption is violated, then the results o…	A	1	A	It seems like the survival plot is missing from your question, but I can still help you understand the assumptions related to the Cox regression model. When analyzing time to event outcomes for two different groups using a Cox regression model, several assumptions are made: Proportional hazards: The hazard ratio between the two groups being compared is constant over time. Data are normally distri…	1	A key assumption of Cox regression analysis is that the hazard ratio (ratio of hazard rates) is constant over time. This is termed the proportional hazard assumption. In the figure, the survival curves cross indicating that the ratio of the hazards between the two groups varies over time.	1
2	2. In clinical trials, what randomization procedure ensures that treatment groups are balanced among prognostic factors? A. Stratified randomization B. Simple randomization C. Block randomization D. Unequal randomization	A	A. Stratified randomization is the randomization procedure that ensures treatment groups are balanced among prognostic factors in clinical trials. Stratified randomization is a technique where participants are first grouped based on important prognostic factors (such as age, gender, disease severity, or any other factor that could affect the outcome of interest) and then randomly assigned to each…	A	1	A	A. Stratified randomization In clinical trials, stratified randomization is the procedure that ensures treatment groups are balanced among prognostic factors. This method involves dividing participants into subgroups (strata) based on important prognostic factors before randomizing them to treatment groups within each stratum. This approach ensures that the distribution of the prognostic factors …	1	Stratified randomization is the approach whereby treatments are randomly assigned within prognostic factors (e.g., biological sex) to ensure that these factors are balanced between the treatment groups.	0
3	Which research study design is used to determine the effectiveness of an intervention? A. Phase I clinical trial B. Cohort study C. Phase III clinical trial D. Case control study	C	C. Phase III clinical trial is the research study design that is commonly used to determine the effectiveness of an intervention. Phase III clinical trials are randomized controlled trials that involve large sample sizes and are conducted over an extended period to compare the outcomes of a new intervention (such as a drug or medical device) with the standard of care or a placebo. They are design…	C	1	C	C. Phase III clinical trial Phase III clinical trials are designed to determine the effectiveness of an intervention or treatment on a large scale. They involve comparing the new intervention with the standard treatment or a placebo in a randomized, controlled setting. The goal of a Phase III clinical trial is to establish whether the new intervention is more effective, just as effective, or pote…	1	This type of research study typically entails patients being randomly assigned to a new intervention and a control group and is aimed at determining the effectiveness of the intervention.
4	Which type of trial compares the benefits of a new intervention to control data from an earlier study? A. Concurrent control trial B. Historical control trial C. Randomized control trial D. Phase I clinical trial	B	B. Historical control trial compares the benefits of a new intervention to control data from an earlier study. In a historical control trial, the efficacy of a new intervention is compared to the outcomes of a control group that has received a standard treatment or placebo in a previous study. The control group data is not collected concurrently, but rather is obtained from a historical database …	B	1	B	B. Historical control trial A historical control trial compares the benefits of a new intervention to control data from an earlier study. In this type of trial, the control group is not enrolled concurrently but is instead derived from data that has been collected in the past. This approach can be useful when it is not feasible or ethical to conduct a concurrent control trial. However, historical…	1	In a historical control trial the new intervention is compared to previously collected data. These historical data can come from observational or clinical trial research studies.
5	A study used a paired design in which samples from each study participant were tested for the presence of a disease using the two different diagnostic tests. What is the appropriate statistical test to compare the sensitivity between the two tests? A. McNemar test B. F-test C. t-test D. Wilcoxon rank-sum test	A	A. McNemar test is the appropriate statistical test to compare the sensitivity between the two tests in a paired design where samples from each study participant were tested for the presence of a disease using two different diagnostic tests. The McNemar test is a non-parametric test that is used to analyze paired nominal data, such as dichotomous outcomes (positive or negative) of two diagnostic …	A	1	A	A. McNemar test In this scenario, a McNemar test is the appropriate statistical test to compare the sensitivity between the two diagnostic tests. The McNemar test is used when you have paired nominal (categorical) data, and it evaluates whether there is a significant difference in the proportion of positive and negative results between the two tests. This test takes into account the paired nature…	1	In the example provided there are two diagnostic tests performed on samples from the same person. These paired nominal outcomes are clustered and the analysis needs to adjust correlation of the observations within clusters. The McNemar test is the only test listed that accounts for clustering for nominal outcomes.
6	What is the mode of this number set? 3, 5, 5, 4, 8 A. 3 B. 4 C. 5 D. 8	C	C. 5 is the mode of this number set because it is the most frequently occurring value in the set. The number 5 appears twice in the set, while the other values only appear once. The mode is a measure of central tendency that represents the value that appears most frequently in a set of data. In this case, 5 is the value that appears most frequently, so it is the mode.	C	1	C	C. 5 The mode of a set of numbers is the value that occurs most frequently in the set. In the given number set (3, 5, 5, 4, 8), the number 5 appears twice, which is more often than any other number. Therefore, the mode of this number set is 5.	1	The mode of a set of values is the one that occurs most frequently.
7	What is the mean of the following number set? 3, 5, 5, 4, 8 A. 3 B. 4 C. 5 D. 8	C	The mean of the number set 3, 5, 5, 4, 8 is: (3 + 5 + 5 + 4 + 8) / 5 = 25 / 5 = 5 Therefore, the mean of the number set is C. 5. The mean is a measure of central tendency that represents the average of a set of values, calculated by adding all the values together and dividing by the number of values.	C	1	C	To find the mean (average) of the given number set (3, 5, 5, 4, 8), you need to sum the numbers and then divide by the total count of numbers in the set: Mean = (3 + 5 + 5 + 4 + 8) / 5 = 25 / 5 = 5 The mean of the number set is 5.	1	Mean is calculated as the sum of all the numbers divided by the total number.
8	What is the median of this number set? 3, 5, 5, 4, 8 A. 3 B. 4 C. 5 D. 8	C	The median of the number set 3, 5, 5, 4, 8 is: First, we need to put the numbers in order from smallest to largest: 3, 4, 5, 5, 8 Then we find the middle number, or the average of the two middle numbers if there are an even number of values. In this case, there are five values, so the middle number is the third one, which is 5. Therefore, the median of the number set is C. 5. The median is a meas…	C	1	C	To find the median of a number set, you need to first arrange the numbers in ascending order and then find the middle value. If there is an even number of values, the median is the average of the two middle values. In the given number set (3, 5, 5, 4, 8), rearrange the numbers in ascending order: 3, 4, 5, 5, 8. There are 5 numbers in the set, which is an odd number, so the median is the middle va…	1	Median is the 50th percentile of a set of numbers.
9	What is a phase I trial used to determine? A. Sample size of a phase III trial B. Efficacy of an experimental drug C. The maximum tolerated dose D. The duration of a phase III trial	C	A. A phase I trial is used to determine the sample size of a phase III trial. This answer is incorrect. I apologize for the confusion. A. A phase I trial is used to determine the maximum tolerated dose of an experimental drug. Phase I trials are the first stage of testing a new drug or therapy in humans. These trials are primarily focused on assessing the safety, tolerability, and pharmacokinetic…	C	1	C	C. The maximum tolerated dose A phase I trial is the first stage of testing in human subjects for an experimental drug or treatment. It is primarily used to determine the safety, tolerability, and maximum tolerated dose (MTD) of the drug or treatment. During a phase I trial, a small group of healthy volunteers or patients with the target disease are given increasing doses of the drug or treatment…	1	The main aim of a typical phase I oncology trial is to determine the maximum tolerated dose.		Wrong first but correct soon later
10	When using historical controls in a Phase III trial, what is the top priority to maintain trial integrity? A. Reduce the sample size of the phase III trial B. Reduce the duration of the phase III trial C. Remove the placebo arm D. Control the type I error	D	When using historical controls in a Phase III trial, the top priority to maintain trial integrity is: D. Control the type I error. Historical controls are data from previous studies or registries that are used as a reference for comparison in a current clinical trial. The use of historical controls can be a useful way to reduce the sample size and duration of a clinical trial and can also help to…	D	1	D	D. Control the type I error When using historical controls in a Phase III trial, it is important to maintain trial integrity by controlling the type I error, which is the probability of rejecting the null hypothesis when it is actually true. Historical controls refer to data from previous trials or other sources that are used as a comparison group in the current trial. To ensure that the historic…	1	Historical data may behave differently with the placebo data from a phase III trial; thus any possibility of inflated type I error may be controversial and jeopardize the trial outcome. Measures must be taken to control type I error.
11	What are the criteria for an ideal screening test that balances sensitivity and specificity? A. Low sensitivity and low specificity B. High sensitivity and low specificity C. Low sensitivity and high specificity D. High sensitivity and high specificity	D	The criteria for an ideal screening test that balances sensitivity and specificity are: D. High sensitivity and high specificity. Sensitivity and specificity are two key measures of the performance of a screening test. Sensitivity is the proportion of true positives that are correctly identified by the test, while specificity is the proportion of true negatives that are correctly identified by th…	D	1	D	D. High sensitivity and high specificity The ideal screening test is one that has both high sensitivity and high specificity. Sensitivity is the ability of the test to correctly identify individuals who have the disease, while specificity is the ability of the test to correctly identify individuals who do not have the disease. A test with high sensitivity will correctly identify most of the indiv…	1	Screening refers to the application of test to people who as yet have no symptoms of a particular disease. It is classified as having a positive (disease likely) or negative (disease unlikely) finding. Diagnostic tests tell whether or not a subject actually has the disease. The performance of a screen test is considered by the sensitivity and specificity. The sensitivity is the percentage of subj…
12	What is an advantage of a retrospective study? A. Controls are representative of the general population B. They determine both causation and association C. They are less expensive than prospective studies D. Abstractors are not blinded	C	An advantage of a retrospective study is: C. They are less expensive than prospective studies. Retrospective studies are a type of observational study that uses data collected in the past to investigate the relationship between variables. The data is often obtained from medical records, administrative databases, or surveys. Retrospective studies can be less expensive and less time-consuming than …	C	1	C	C. They are less expensive than prospective studies An advantage of retrospective studies is that they are typically less expensive and time-consuming than prospective studies. This is because retrospective studies rely on existing data, such as medical records or administrative databases, which can be collected and analyzed relatively quickly and easily. In contrast, prospective studies require …	1	Retrospective studies involve data analysis, based upon historic record review. Therefore, they are quicker and cheaper to perform than prospective studies.
13	What are the FDA’s commonly recommended endpoints for approval for new cancer drugs? A. Time to progression and PFS B. DFS and event free survival C. Time to treatment failure D. A and B	D	The FDA’s commonly recommended endpoints for approval for new cancer drugs are: D. Time to progression (TTP) and progression-free survival (PFS). TTP is the time from the start of treatment until the cancer progresses or the patient dies, while PFS is the time from the start of treatment until the cancer progresses or the patient dies, or until the patient receives further anticancer therapy or i…	D	1	D	D. Time to progression and PFS (Progression-Free Survival) and DFS (Disease-Free Survival) and Event-Free Survival The FDA (U.S. Food and Drug Administration) commonly recommends endpoints for approval for new cancer drugs, which include time to progression and PFS (Progression-Free Survival) and DFS (Disease-Free Survival) and Event-Free Survival. Time to progression is the time from the start o…	1	The FDA has very specific criteria for assessing and analyzing the data from new (experimental) cancer agents.
14	Which of the following is TRUE about a Chi Square test for statistical significance? A. Indicates the strength of an association between two variables B. Indicates the direction of an association between two variables C. Provides absolute, conclusive proof of a relationship D. Needs to consider degrees of freedom	D	D. Needs to consider degrees of freedom is true about a Chi Square test for statistical significance. The Chi Square test is used to determine if there is a significant association between two categorical variables. It compares the observed frequencies of a contingency table to the expected frequencies and calculates the Chi Square statistic. The resulting statistic is then compared to a critical…	D	1	D	D. Needs to consider degrees of freedom The correct option is D. Needs to consider degrees of freedom. A Chi Square test for statistical significance is used to determine whether there is a significant association between two categorical variables. It does not indicate the strength or direction of the association, but rather tests whether the observed data differs significantly from the expected …	1	Chi Square tests require that one put the obtained values into context. The degrees of freedom refer to the size of contingency table upon which the Chi Square value has been calculated.
15	Which of the following is TRUE about clinical study designs? A. Phase I studies aim to identify MTD in animal studies B. Phase I trials usually include more people (more than a few dozen) C. Case series include a group of case reports of patients with a similar exposure, treatment, or disease D. Cohort study can be prospective only	D	D. Cohort study can be prospective only is true about clinical study designs. A. Phase I studies aim to identify MTD (maximum tolerated dose) in humans, not animal studies. B. Phase I trials are typically the first-in-human trials and usually include only a few dozen people. C. Case series include a group of case reports of patients with a similar exposure, treatment, or disease. D. Cohort studie…	C	0	C	C. Case series include a group of case reports of patients with a similar exposure, treatment, or disease. Explanation: A. Phase I studies aim to identify the maximum tolerated dose (MTD) in humans, not in animal studies. B. Phase I trials typically include a small number of participants (usually 20-80) to assess safety, tolerability, and pharmacokinetics of a drug. D. Cohort studies can be both …	1	Phase I studies aim to identify MTD in human beings and include a small number of people. Cohort study can be either prospective or retrospective.
16	A 42-year-old female was incidentally found to have an infiltrative contrast enhancing asymptomatic 6 cm mass in the right rectus abdominus muscle. Biopsy reveals desmoid fibromatosis. What treatment should be initially recommended? A. Active surveillance B. Definitive radiation C. Sorafenib D. Surgical resection	A	The initial treatment of choice for desmoid fibromatosis is active surveillance, particularly for asymptomatic patients. Therefore, option A is the correct answer. Surgery may be considered in cases of tumor growth, functional impairment, or pain. Radiation and chemotherapy are usually reserved for patients with symptomatic or progressive disease. Sorafenib has shown some activity in advanced cas…	A	1	A	A. Active surveillance Explanation: Desmoid fibromatosis, also known as aggressive fibromatosis, is a rare, locally aggressive, non-metastasizing tumor that arises from musculoaponeurotic structures. In cases where the tumor is asymptomatic, active surveillance is often recommended as the initial management approach. This is because desmoid tumors can sometimes stabilize or even regress spontaneo…	1	Biologic behavior of desmoid tumors varies. Some progress and can cause significant morbidity while others remain indolent or spontaneously regress. For patients with asymptomatic, stable tumors, an active surveillance strategy is recommended. For patients with progressing or symptomatic desmoid tumors, therapeutic options include systemic therapy, definitive radiation therapy, or surgery with in…
17	What is the preferred timing and dose of RT when used in the treatment of this malignancy? A. Preoperative, 50 Gy B. Preoperative, 60 Gy C. Postoperative, 50 Gy D. Postoperative, 60 Gy	A	What is the preferred timing and dose of RT when used in the treatment of this malignancy? A. Preoperative, 50 Gy B. Preoperative, 60 Gy C. Postoperative, 50 Gy D. Postoperative, 60 Gy The preferred timing and dose of radiation therapy (RT) for desmoid fibromatosis can vary based on several factors such as the size, location, and extent of the tumor, as well as patient factors. However, in genera…	A	1	C	C. Postoperative, 50 Gy Explanation: When radiation therapy is deemed necessary for the treatment of desmoid fibromatosis, the preferred timing and dose are often postoperative, with a dose of around 50 Gy. This is due to the goal of reducing the risk of local recurrence after surgical resection. The dose and timing of radiation therapy may be adjusted based on individual factors such as tumor si…	0	When RT is incorporated into the management of retroperitoneal sarcomas, consensus guidelines have recommended using preoperative RT to 5000-5040 cGy. Postoperative RT is not recommended due to a high risk of complications. The recently published EORTC STRASS trial of preoperative RT + surgery versus surgery alone did not show a difference in 3-year abdominal recurrence-free survival between the …	1	correct after given information from the image
18	What postoperative RT dose is recommended for a high grade malignant peripheral nerve sheath tumor of the upper extremity following R1 resection? A. 50 Gy B. 60 Gy C. 66 Gy D. 72 Gy	C	The recommended postoperative RT dose for a high grade malignant peripheral nerve sheath tumor of the upper extremity following R1 resection is typically 66 Gy. Therefore, the correct answer is C. 66 Gy.	C	1	B	B. 60 Gy Explanation: For high-grade malignant peripheral nerve sheath tumors (MPNSTs) of the upper extremity following R1 resection (microscopically positive margins), a postoperative radiation therapy dose of around 60 Gy is generally recommended. This dose aims to reduce the risk of local recurrence and provide better local control. The specific dose and treatment plan may vary depending on th…	0	Several reports have shown inferior local control for soft tissue sarcoma resected with positive microscopic margins. It is worthwhile to ask the surgeon if re-excision for negative margins is possible. For microscopic positive margins (R1 resection), a postoperative RT dose of 6600-6800 cGy is recommended. A higher dose of ≥7000 cGy is considered in the setting of gross residual disease (R2 rese…
19	What is the recommended preoperative GTV to CTV target volume expansion for an 8.5 cm high grade myxofibrosarcoma of the vastus lateralis muscle? A. 3 cm longitudinally and 1.5 cm radially including bone B. 3 cm circumferentially including peritumoral edema C. 4 cm longitudinally and 1.5 cm radially, anatomically constrained D. 5 cm longitudinally and 2.5 cm radially excluding subcutaneous tissue	AorC	The recommended preoperative GTV (gross tumor volume) to CTV (clinical target volume) target volume expansion for an 8.5 cm high grade myxofibrosarcoma of the vastus lateralis muscle would depend on the specific guidelines of the treating institution. However, based on the National Comprehensive Cancer Network (NCCN) guidelines for soft tissue sarcoma, the recommended CTV expansion is typically 3…	C	0.5	C	C. 4 cm longitudinally and 1.5 cm radially, anatomically constrained Explanation: For a high-grade myxofibrosarcoma of the vastus lateralis muscle, the recommended preoperative gross tumor volume (GTV) to clinical target volume (CTV) expansion is typically 4 cm longitudinally and 1.5 cm radially, with the expansion anatomically constrained to the involved muscle compartments and surrounding tissu…	1	Soft tissue sarcomas within muscle are more likely to spread longitudinally along the planes of muscle fibers rather than radially, which is why the longitudinal expansions are greater than the radial expansions. A study correlating peritumoral edema on preoperative MRI with presence of tumor cells in tissue at time of resection showed that for 10 of 15 resected soft tissue sarcomas, there were t…		A or C
20	What is the MOST likely diagnosis of this midline mass arising from the sacrum and coccyx that is brachyury positive on biopsy? A. Chondrosarcoma B. Chordoma C. Ewing sarcoma D. Giant cell tumor of bone	B	Based on the information provided, the most likely diagnosis of this midline mass arising from the sacrum and coccyx that is brachyury positive on biopsy is B. Chordoma. Chordomas are rare, slow-growing tumors that arise from remnants of the notochord, which is a structure that helps form the embryonic spine. They are most commonly found in the sacrum or at the base of the skull. Chordomas are of…	B	1	B	B. Chordoma Explanation: A midline mass arising from the sacrum and coccyx that is brachyury positive on biopsy is most likely a chordoma. Chordomas are rare, slow-growing, malignant bone tumors that arise from remnants of the notochord. They are typically located along the midline axis of the skeleton, with the most common sites being the sacrum and the clivus. Brachyury, a transcription factor,…	1	Chordomas are rare tumors arising from notochord remnants, most commonly occurring in the skull base and sacrum. Expression of brachyury in addition to clinicopathologic features confirms the diagnosis. Chordomas usually present with locally advanced disease, are treated with surgical resection and radiation, and have high rates of local recurrence that can result in significant morbidity.	1
21	What is the appropriate initial follow-up evaluation of a 47 year-old female who underwent surgical excision for LCIS? A. Annual screening mammogram B. Annual diagnostic mammogram C. Bi-annual screening mammogram D. Bi-annual diagnostic mammogram	A	The appropriate initial follow-up evaluation of a 47-year-old female who underwent surgical excision for LCIS (lobular carcinoma in situ) is A. Annual screening mammogram. LCIS is a condition in which abnormal cells are found in the lobules of the breast, but they have not spread to nearby breast tissue. LCIS is not considered a type of breast cancer, but it does increase the risk of developing i…	A	1	A	A. Annual screening mammogram Explanation: Lobular carcinoma in situ (LCIS) is a non-invasive breast lesion that is associated with an increased risk of developing invasive breast cancer in either breast. For a 47-year-old female who underwent surgical excision for LCIS, the appropriate initial follow-up evaluation is an annual screening mammogram. This helps monitor for any signs of invasive bre…	1	NCCN Guidelines recommend women with a history of LCIS undergo annual screening mammograms beginning at diagnosis of LCIS, but not prior to age 30, in addition to clinical encounters and breast awareness.
22	In the EORTC 10981-22023 AMAROS trial, what were the 5-year rates of clinical signs of lymphedema with axillary dissection vs. axillary RT? A. 5% vs. 3% B. 23% vs. 11% C. 13% vs. 22% D. 14% vs. 11%	D	In the EORTC 10981-22023 AMAROS trial, the 5-year rates of clinical signs of lymphedema with axillary dissection vs. axillary RT were D. 14% vs. 11%. The AMAROS trial was a randomized controlled trial that compared axillary lymph node dissection (ALND) to axillary radiotherapy (ART) in patients with early-stage breast cancer who underwent breast-conserving surgery. The primary endpoint of the tri…	B	0	B	The EORTC 10981-22023 AMAROS trial was a study comparing axillary lymph node dissection (ALND) to axillary radiotherapy (RT) in breast cancer patients with a positive sentinel lymph node. According to the study results, the 5-year rates of clinical signs of lymphedema were: A. 5% vs. 3% B. 23% vs. 11% C. 13% vs. 22% D. 14% vs. 11% The correct answer is B. 23% vs. 11%. This means that 23% of patie…	1	Clinical signs of lymphedema in the ipsilateral arm were noted significantly more often after axillary lymph node dissection than after axillary radiotherapy at 1 year, 3 years and at 5 years.
23	Per the SSO-ASTRO-ASCO consensus guidelines, what is the recommended surgical margin for patients with DCIS treated with breast-conserving surgery and whole-breast RT? A. No ink on DCIS B. 2 mm C. 3 mm D. 5 mm	A	Per the SSO-ASTRO-ASCO consensus guidelines, the recommended surgical margin for patients with DCIS treated with breast-conserving surgery and whole-breast RT is A. No ink on DCIS. The SSO-ASTRO-ASCO consensus guidelines, updated in 2018, recommend that the goal of surgical excision for DCIS is to achieve a negative margin, defined as "no ink on DCIS." This means that there is no visible tumor or…	B	0	A	According to the SSO-ASTRO-ASCO consensus guidelines on margins for breast-conserving surgery with whole-breast irradiation in ductal carcinoma in situ (DCIS), the recommended surgical margin for patients with DCIS treated with breast-conserving surgery and whole-breast RT is: A. No ink on DCIS B. 2 mm C. 3 mm D. 5 mm The correct answer is A. No ink on DCIS. This means that there should be no can…	0	A 2-mm margin minimizes the risk of IBTR compared with smaller negative margins. More widely clear margins do not significantly decrease IBTR compared with 2-mm margins.		ChatGPT used "therefore". Looks like that it is using some causal deduction
24	What is the rate of supraclavicular recurrence in women with N1 breast cancer treated without nodal RT? A. < 3 % B. 4-6 % C. 7-8 % D. 9-10 %	B	The rate of supraclavicular recurrence in women with N1 breast cancer treated without nodal radiotherapy is B. 4-6%. N1 breast cancer refers to the presence of cancer cells in 1-3 axillary lymph nodes. Nodal radiotherapy (RT) has been shown to improve local and regional control in patients with N1 breast cancer, but it is not always necessary for all patients. Several studies have reported the ra…	A	0	A	The rate of supraclavicular recurrence in women with N1 breast cancer treated without nodal radiotherapy (RT) can vary depending on several factors, such as the extent of the disease and the specific treatment approach. However, in general, the rate of supraclavicular recurrence in N1 breast cancer patients not receiving nodal RT is relatively low. A. < 3% B. 4-6% C. 7-8% D. 9-10% The most accura…	1	Both EORTC 22922 and the NCIC MA 20 demonstrated low rates of failure in the supraclavicular region in patients not receiving nodal radiation, 2% and < 1% respectively.
25	A 45 year-old woman undergoes wide local excision for a 3 cm, grade 3, invasive lobular carcinoma. On final pathology, the sentinel node is negative, and a single margin is close at < 1mm. Which is the MOST appropriate next step in local management? A. Re-excision of the close margin prior to RT B. Accelerated partial breast RT C. Whole breast RT using conventional fractionation D. Hypofractionat…	A	For a 45-year-old woman who underwent wide local excision for a 3 cm, grade 3, invasive lobular carcinoma with a negative sentinel node but a single margin that is close at < 1mm, the MOST appropriate next step in local management is A. Re-excision of the close margin prior to RT. The presence of a close margin is a risk factor for local recurrence in patients with invasive breast cancer. The SSO…	D	0	A	I am not a doctor, but based on my understanding of breast cancer management, the most appropriate next step in local management for this patient could be: A. Re-excision of the close margin prior to RT (radiation therapy) A close margin of less than 1mm increases the risk of local recurrence, so it is often recommended to perform a re-excision to achieve a wider margin before proceeding with rad…	0	Hypofractionated whole breast radiation therapy is standard of care for women undergoing radiation therapy to the breast, and boost is indicated based on her age, grade, and narrow margin. The accepted standard for margins for invasive breast cancer is no tumor on ink. Therefore, re-exicison is not indicated. The patient’s age, lobular histology, size, and status margin are all outside of the “su…
26	What is the lifetime risk of tubo-ovarian cancer in a woman who carries a pathogenic BRCA1 mutation? A. < 10% B. 11 - 30% C. 31 - 70% D. > 70%	D	The lifetime risk of tubo-ovarian cancer in a woman who carries a pathogenic BRCA1 mutation is D. > 70%. Women who carry a pathogenic BRCA1 mutation have a significantly increased risk of developing breast and ovarian cancer compared to the general population. The exact risk varies depending on the specific mutation and other factors, but studies have shown that the lifetime risk of ovarian cance…	C	0	C	A woman who carries a pathogenic BRCA1 mutation has a significantly increased risk of developing tubo-ovarian cancer (which includes both fallopian tube and ovarian cancers) compared to the general population. Based on available data, the lifetime risk of tubo-ovarian cancer in a woman with a BRCA1 mutation is: C. 31 - 70% Estimates for the lifetime risk of developing ovarian cancer in BRCA1 muta…	1	BRCA1 carriers have a higher cumulative risk of Ovarian Cancer than BRCA2 carriers. Though there is some variation within published series, the lifetime risk is best represented by the 30-70% category.
27	Following breast-conserving surgery, the use of the 21 gene recurrence score assay to guide decision making about adjuvant chemotherapy is validated in which of the following scenarios? A. T2N0 ER+ PR+ HER2+ B. T1bN2 ER+ PR+ HER2- C. T2N0 ER+ PR+ HER2- D. T1cN0 ER- PR- HER2-	C	The use of the 21 gene recurrence score assay to guide decision making about adjuvant chemotherapy following breast-conserving surgery is validated in scenario C: T2N0 ER+ PR+ HER2-. The 21-gene recurrence score assay, also known as Oncotype DX, is a genomic test that evaluates the expression levels of 21 genes within a tumor sample. This assay provides a score that predicts the likelihood of dis…	C	1	C	The 21-gene recurrence score assay (Oncotype DX) helps guide decision-making about adjuvant chemotherapy in hormone receptor-positive, HER2-negative, early-stage breast cancer. Based on the given scenarios, the test is validated for use in: C. T2N0 ER+ PR+ HER2- In this scenario, the tumor is 2 cm or larger (T2) but has not spread to the lymph nodes (N0). The cancer is estrogen receptor-positive …	1	The 21 gene recurrence score is validated for hormone receptor positive, her 2 negative, node negative breast cancer. Patients with ER-positive cancers that are node negative derive substantial benefit from chemotherapy if the 21-gene RS is high, whereas the benefits are limited for those with a low score. The 21 gene recurrence score is not used in triple negative or HER2 amplified tumors. Early…
28	A patient with a 2.5 cm cN0 breast cancer is determined to have a 2 mm deposit of tumor in a sentinel lymph node biopsy performed at breast conserving surgery. What outcome(s) is/are associated with completion axillary LND? A. Increases the risk of lymphedema without reducing axillary recurrence B. Reduces axillary recurrence, but does not improve OS C. Increases the risk of lymphedema and reduce…	D	Option D is the correct answer. For a patient with a 2.5 cm cN0 breast cancer who is determined to have a 2 mm deposit of tumor in a sentinel lymph node biopsy, completion axillary lymph node dissection (ALND) is not indicated for routine practice. Completion ALND may be considered for selected patients who are at higher risk of non-sentinel node involvement, such as those with three or more posi…	A	0	B	Based on the provided information, the most accurate statement regarding completion axillary lymph node dissection (LND) in this patient is: B. Reduces axillary recurrence, but does not improve overall survival (OS) Completion axillary LND can reduce the risk of axillary recurrence in patients with sentinel node-positive breast cancer. However, several studies, including the ACOSOG Z0011 trial, h…	0	Both the IBSCG 23-01 and ACOSOG Z-11 trials demonstrate an increased risk of lymphedema without difference in axillary recurrence for women with T1-2 clinically node negative breast cancer patients detected to have 1-2 positive nodes on sentinel node biopsy. In the IBCSG study, which specifically evaluated women with micrometastasis on SLN biopsy, 13% of women were found to have additional positi…
29	A 50 year-old patient presents with breast cancer involving axillary and infraclavicular lymph nodes and exhibits a pCR at mastectomy and sentinel node biopsy following neo-adjuvant chemotherapy. What is the current standard of care for adjuvant RT? A. No adjuvant RT is indicated for a pathologic complete response B. Adjuvant RT to the chest wall and regional nodes C. Adjuvant RT directed only to…	B	Option B is the current standard of care for adjuvant RT. In patients with locally advanced breast cancer who achieve a pathologic complete response (pCR) after neoadjuvant chemotherapy and undergo mastectomy and axillary surgery, adjuvant radiation therapy (RT) to the chest wall and regional lymph nodes is recommended, regardless of the initial clinical stage or extent of residual disease at sur…	B	1	B	Based on the available information, the current standard of care for adjuvant radiation therapy (RT) in this scenario is: B. Adjuvant RT to the chest wall and regional nodes Even though the patient has achieved a pathological complete response (pCR) after neoadjuvant chemotherapy, the involvement of axillary and infraclavicular lymph nodes at presentation is considered high-risk. Adjuvant radiati…	1	With initial level 1 and 3 lymph node involvement, the clinical N stage is N3b and the anatomic stage group is III. In this group, even in the setting of pCR, there is an overall advantage to radiation therapy. Women with cN1 disease with pN0 may be candidates for clinical trial enrollment for de-escalation of radiation (NSABP B-51). Standard post mastectomy radiation therapy fields would include…
30	In the setting of an in-breast recurrence, a second lumpectomy and partial breast RT results in which of the following at 5-years based on RTOG 1014? A. < 10% rate of local recurrence B. 25% rate of late grade 3 breast shrinkage and pain C. Increased regional recurrence compared to mastectomy D. Decreased OS compared to mastectomy	No answer	There is no clear answer to this question as RTOG 1014 did not specifically address the outcomes of a second lumpectomy and partial breast RT for in-breast recurrence. Instead, the trial compared the effectiveness of whole breast RT versus partial breast RT in women with early-stage breast cancer who underwent breast-conserving surgery. Therefore, it is not appropriate to use the findings of RTOG…	A	0	A	RTOG 1014 was a phase II study that evaluated the use of a second lumpectomy followed by partial breast irradiation (PBI) in patients with in-breast recurrence after initial breast-conserving therapy. According to the results of RTOG 1014, the following statement is accurate: A. < 10% rate of local recurrence The study reported a 5-year in-breast recurrence rate of less than 10% after a second lu…	1	RTOG 1014 was a single-arm prospective trial and the rate of late grade 3 adverse events was only 7%. The rate of local recurrence was low at exactly 5% at 5 years. There was no comparison to mastectomy in this trial.
					21			25

## Sheet: 31-60
Question Number	Question	ChatGPT-3.5 answer	ChatGPT's explanation for its answer	Reference Answer	Correct?	ChatGPT-4 answer	GPT4 explanation for answer	Correct?	Rationale	contains image information?	Remark
31	Which shorter breast RT regimen is supported by a RCT showing equivalence or non-inferiority in local control to the comparative standard arm with at least 5 years of follow-up? A. 26 Gy in 5 Fx whole breast RT every day B. 38.5 Gy in 5 Fx whole breast RT once a week C. 35 Gy in 5 Fx partial breast RT every other day D. 38.5 Gy in 10 Fx partial breast RT twice a day	C	The shorter breast RT regimen supported by a randomized controlled trial (RCT) showing equivalence or non-inferiority in local control to the comparative standard arm with at least 5 years of follow-up is option C: 35 Gy in 5 Fx partial breast RT every other day. Several RCTs have demonstrated the non-inferiority of partial breast irradiation (PBI) compared with whole-breast irradiation (WBI) for…	A	0	B	B. 38.5 Gy in 5 Fx whole breast RT once a week The shorter breast radiotherapy (RT) regimen supported by a randomized controlled trial (RCT) showing equivalence or non-inferiority in local control to the comparative standard arm with at least 5 years of follow-up is option B, which is 38.5 Gy in 5 fractions (Fx) of whole breast RT once a week. This regimen is also known as the FAST (Fractionation…	0	The favored experimental arm of the UK FAST-Forward trial delivered 26 Gy in 5 fractions to the whole breast with equivalent in breast control. The UK Fast trial delivered 28.5 Gy in 5 fractions to the whole breast once a week. The Florence trial gave 30 Gy in 5 fractions partial breast RT every other day. The NSABP B-39 trial administered 38.5Gy in 10 fractions BID but did not reach equivalence …
32	Which patient would gain the greatest benefit in local control from RT? A. 0.9 cm grade 3 DCIS s/p lumpectomy with negative margin B. 1.8 cm grade 2 DCIS s/p lumpectomy with negative margin C. 7 cm DCIS s/p mastectomy with negative margins D. 4.5 cm DCIS s/p mastectomy with a positive margin	D	All patients with DCIS (ductal carcinoma in situ) who undergo breast-conserving surgery (lumpectomy) should receive radiation therapy (RT) to improve local control and reduce the risk of recurrence. However, the patient who would gain the greatest benefit in local control from RT is option D: 4.5 cm DCIS s/p mastectomy with a positive margin. Positive surgical margins are associated with an incre…	A	0	B	B. 1.8 cm grade 2 DCIS s/p lumpectomy with negative margin Among the given options, the patient with a 1.8 cm grade 2 ductal carcinoma in situ (DCIS) status post (s/p) lumpectomy with negative margin would gain the greatest benefit in local control from radiotherapy (RT). In general, radiotherapy is used to decrease the risk of local recurrence after breast-conserving surgery (lumpectomy) for DCI…	0	ECOG E5194 showed that grade 3 DCIS has local recurrence rate as high as 25%, even for small tumors <1cm. Post-mastectomy radiation for DCIS is generally not recommended due to <10% recurrence benefit, even for close or positive margins.
33	What were the 5-year local control results for the 1-week regimens of the FAST-Forward phase III RCT as compared to 3-week hypofractionated breast RT? A. Increased ipsilateral breast tumor relapse B. Increased locoregional relapse C. Non-inferior ipsilateral breast tumor relapse D. Non-inferior ipsilateral breast tumor relapse but increased locoregional relapse	C	The 5-year local control results for the 1-week regimens of the FAST-Forward phase III RCT (randomized controlled trial) compared to 3-week hypofractionated breast RT showed that the 1-week regimens were non-inferior to the 3-week regimen in terms of ipsilateral breast tumor relapse. Therefore, the correct answer is option C: Non-inferior ipsilateral breast tumor relapse. The FAST-Forward trial c…	C	1	C	C. Non-inferior ipsilateral breast tumor relapse The FAST-Forward trial was a phase III randomized controlled trial that compared a 1-week regimen of whole breast radiotherapy (RT) to the standard 3-week hypofractionated breast RT. The 5-year local control results demonstrated non-inferior ipsilateral breast tumor relapse for the 1-week regimens compared to the 3-week hypofractionated breast RT. …	1	The FAST-Forward hypofractionated breast radiotherapy trial compared 40 Gy in 15 fractions, 27 Gy in 5 fractions over 1 wk, and 26 Gy in 5 fractions over 1 wk (n= 4096 pts). Primary endpoint was ipsilateral breast tumor relapse (IBTR). Normal tissue effects were assessed by both patients and clinicians and included photography. Two third of patients on trial were low risk (age ≥50 and grade 1-2);…
34	Which clinical finding is characteristic of locally advanced breast cancer? A. Bloody nipple discharge B. Mobile axillary lymph nodes C. Nipple retraction D. Palpable supraclavicular node	D	Palpable supraclavicular node is the clinical finding that is characteristic of locally advanced breast cancer. Therefore, the correct answer is option D. Locally advanced breast cancer (LABC) is an advanced stage of breast cancer that has spread to the skin, chest wall, and/or regional lymph nodes. The clinical findings associated with LABC include a large primary tumor (typically greater than 5…	D	1	D	D. Palpable supraclavicular node A palpable supraclavicular node is a clinical finding characteristic of locally advanced breast cancer. Locally advanced breast cancer typically involves larger tumors, fixed or matted axillary lymph nodes, and sometimes the involvement of the supraclavicular lymph nodes. The presence of a palpable supraclavicular node may indicate the spread of cancer cells beyon…	1	There is no single uniform accepted definition of locally advance breast cancer (LABC) though typically LABC refers to patients with stage III unresectable breast cancer at presentation. Presence of supraclavicular adenopathy is cN3 disease, anatomic stage IIIC. Presence of bloody nipple discharge, mobile axillary lymph nodes (cN1), and nipple retraction can be seen in early stage breast cancer a…
35	Which is considered a high-penetrance breast cancer susceptibility gene? A. APC B. MSH2 C. PALB2 D. RET	C	PALB2 is considered a high-penetrance breast cancer susceptibility gene. Therefore, the correct answer is option C. High-penetrance breast cancer susceptibility genes are genes that, when mutated, significantly increase the risk of developing breast cancer. Mutations in several genes have been identified as high-penetrance breast cancer susceptibility genes, including BRCA1, BRCA2, TP53, PTEN, an…	C	1	C	C. PALB2 PALB2 (Partner and Localizer of BRCA2) is considered a high-penetrance breast cancer susceptibility gene. Although not as common as BRCA1 or BRCA2, pathogenic mutations in the PALB2 gene significantly increase the risk of developing breast cancer. Other genes listed (APC, MSH2, and RET) are also associated with an increased risk of cancer, but they are not primarily linked to breast canc…	1	High-penetrance breast and/or ovarian cancer susceptibility genes include: BRCA1, BRCA2, CDH1, PALB2, PTEN, and TP53. APC is associated with familial adenomatous polyposis; MSH2 is associated with Lynch syndrome, RET is associated with multiple endocrine neoplasia type 2(MEN2).
36	What is the TMN classification in a patient that presents with a 5 cm, grade 3 breast cancer with matted axillary lymph nodes, received neoadjuvant chemotherapy, and had a pCR at time of MRM? A. cT2N2aM0, pT0N0 B. cT3N2aM0, pT0N0M0 C. cT2N2aM0, ypT0N0 D. cT3N2aM0, ypT0N0Mx	C	Based on the information provided, the TMN classification in a patient with a 5 cm, grade 3 breast cancer with matted axillary lymph nodes, received neoadjuvant chemotherapy, and had a pCR at the time of MRM would be: cT3N2aM0, ypT0N0 The cT3 classification indicates a tumor larger than 5 cm, and the presence of matted axillary lymph nodes is consistent with an N2a classification. There is no evi…	C	1	C	C. cT2N2aM0, ypT0N0 In this case, the patient initially presents with a 5 cm (T3) grade 3 breast cancer with matted axillary lymph nodes (N2a) and no distant metastasis (M0). The clinical TNM classification would be cT3N2aM0. After receiving neoadjuvant chemotherapy, the patient had a pathologic complete response (pCR) at the time of modified radical mastectomy (MRM), meaning no residual invasive…	1	Her clinical stage is based on initial presentation: cT2 is tumor >2cm but ≤ 5cm; fixed or matted axillary lymph nodes are cN2a; pathologic complete response (pCR) to neoadjuvant chemotherapy is denoted using the “y” prefix and can be ypT0n0 or ypTisN0 per the AJCC guidelines. pM0 and pMx are not valid categories in the TNM system.
37	What heart and lung dose constraints are acceptable for PMRT planning? A. Mean heart dose of 4 Gy and ipsilateral lung V20 of 35% B. Mean heart dose of 6 Gy and total lung V20 of 35% C. Mean heart dose of 4 Gy and total lung V30 of 35% D. Mean heart dose of 6 Gy and ipsilateral lung V30 of 35%	A	The acceptable heart and lung dose constraints for PMRT planning may vary depending on the specific clinical scenario and institutional guidelines, but the most commonly accepted constraints are: Mean heart dose < 4 Gy Ipsilateral lung V20 < 30% Total lung V20 < 35% Option A mentions a mean heart dose of 4 Gy, which is acceptable, but the ipsilateral lung V20 constraint is higher than the commonl…	A	1	A	A. Mean heart dose of 4 Gy and ipsilateral lung V20 of 35% For post-mastectomy radiotherapy (PMRT) planning, acceptable heart and lung dose constraints include a mean heart dose of 4 Gy and an ipsilateral lung V20 of 35%. These dose constraints aim to minimize the risk of radiation-induced heart and lung toxicities while still delivering effective treatment to the target area. V20 refers to the p…	1	The RTOG 1304/NSABP-B51 and Alliance clinical trials provide target definitions and normal tissue dose constraints for use when treating the breast or chest wall with regional nodal irradiation. Mean heart dose < 4 Gy is ideal; < 5 Gy is acceptable. Ipsilateral lung V20 < 34% is ideal and <38% is acceptable.
38	What is the BEST treatment for a 55 year-old female who underwent breast-conserving surgery for a pT1cN1mi cM0 ER+ HER2- breast cancer and 21 gene recurrence score of 22? A. RT followed by endocrine therapy B. Chemotherapy followed by RT C. Chemotherapy followed by RT and endocrine therapy D. Endocrine therapy alone	A	The recommended treatment for a 55-year-old female who underwent breast-conserving surgery for a pT1cN1mi cM0 ER+ HER2- breast cancer with a 21-gene recurrence score of 22 is: Option A: RT followed by endocrine therapy. The patient's tumor is ER+ and HER2-, which indicates a favorable prognosis. The presence of micrometastatic nodal disease (N1mi) suggests a low to moderate risk of distant recurr…	A	1	C	C. Chemotherapy followed by RT and endocrine therapy The best treatment for a 55-year-old female who underwent breast-conserving surgery for a pT1cN1mi cM0 ER+ HER2- breast cancer and has a 21-gene recurrence score of 22 would be a combination of chemotherapy, radiotherapy (RT), and endocrine therapy. The 21-gene recurrence score (Oncotype DX) helps to predict the risk of recurrence and the poten…	0	The patient is over the age of 50 and had an 21 gene recurrence score of <25 so no chemotherapy is recommended. She underwent BCS so adjuvant radiation is standard of care. Her tumor was ER+ so she needs adjuvant endocrine therapy.
39	Which is associated with the highest risk of locoregional recurrence after neoadjuvant chemotherapy in breast cancer? A. Clinically node negative with residual nodal disease after chemotherapy B. Complete response in the lymph nodes and the breast C. Complete response in the lymph nodes but not the breast D. Clinically node positive with residual nodal disease after chemotherapy	D	The presence of residual disease after neoadjuvant chemotherapy is a significant risk factor for locoregional recurrence in breast cancer. Among the options given, the highest risk of locoregional recurrence is associated with option D: clinically node positive with residual nodal disease after chemotherapy. Patients with clinically node positive disease are at higher risk of residual nodal disea…	D	1	D	D. Clinically node positive with residual nodal disease after chemotherapy Among the given options, the highest risk of locoregional recurrence after neoadjuvant chemotherapy in breast cancer is associated with patients who were clinically node-positive and had residual nodal disease after chemotherapy. This indicates that the cancer was not completely eradicated by the neoadjuvant treatment and …	1	In a combined analysis of NSABP B-18 and B-27, the independent risk factors associated with LRR were: clinically positive nodes, T3 disease (compared to T1-T2), young age, and pathologically positive nodes after chemotherapy.
40	Which characteristic is MOST typical of an inflammatory breast cancer? A. A discrete breast mass B. Slow disease progression C. Erythema over an otherwise normal breast D. Warmth and edema	D	The MOST typical characteristic of an inflammatory breast cancer is D) warmth and edema. Inflammatory breast cancer (IBC) is a rare and aggressive type of breast cancer that accounts for 1-5% of all breast cancers. IBC typically presents with rapid onset of symptoms, including warmth, edema (swelling), and erythema (redness) over a significant portion of the breast. These symptoms are often accom…	D	1	C	C. Erythema over an otherwise normal breast Inflammatory breast cancer is a rare and aggressive form of breast cancer. It is characterized by the rapid onset of erythema (redness), warmth, and edema (swelling) over the breast, often without a discrete mass. This is because the cancer cells tend to block the lymphatic vessels in the skin, causing these symptoms.	0
41	For which brachytherapy APBI technique do randomized trial data support equivalent rates of LR with whole breast RT? A. Single Entry Devices (balloon- or strut-based) B. Multi-catheter interstitial C. IORT with electrons D. IORT with low energy photons	B	The BEST answer is B) Multi-catheter interstitial. Multiple randomized trials have demonstrated that multi-catheter interstitial brachytherapy for accelerated partial breast irradiation (APBI) is associated with equivalent rates of local recurrence (LR) compared to whole breast radiation therapy (WBRT). This technique involves placement of multiple catheters within the breast tissue and then deli…	B	1	B	B. Multi-catheter interstitial Randomized trial data support equivalent rates of local recurrence (LR) with multi-catheter interstitial brachytherapy as a form of accelerated partial breast irradiation (APBI) compared to whole breast radiation therapy (RT). This technique involves the insertion of multiple catheters directly into the tumor bed and surrounding tissue, allowing for precise delivery…	1
42	For a 54 year-old woman with newly diagnosed metastatic ER- PR- HER2+ breast cancer and an ECOG of 0, what is the preferred first-line systemic therapy? A. Trastuzumab B. Trastuzumab and pertuzumab C. Trastuzumab and docetaxel D. Trastuzumab, pertuzumab, and docetaxel	D	D. Trastuzumab, pertuzumab, and docetaxel is the preferred first-line systemic therapy for a 54 year-old woman with newly diagnosed metastatic ER- PR- HER2+ breast cancer and an ECOG of 0. The addition of pertuzumab to trastuzumab and docetaxel has been shown to significantly improve overall survival and progression-free survival in HER2+ metastatic breast cancer.	D	1	D	D. Trastuzumab, pertuzumab, and docetaxel For a 54-year-old woman with newly diagnosed metastatic ER- PR- HER2+ breast cancer and an ECOG performance status of 0, the preferred first-line systemic therapy would be a combination of trastuzumab, pertuzumab, and docetaxel. This combination has been shown to be effective in improving progression-free survival and overall survival in patients with HER…	1
43	For which age group does the use of screening mammography avoid the most breast cancer deaths? A. 39 - 49 B. 50 - 59 C. 60 - 69 D. 70 - 74	B	The answer to this question is controversial and depends on several factors. However, based on the most recent guidelines and available evidence, the age group for which the use of screening mammography avoids the most breast cancer deaths is B) 50-59. The United States Preventive Services Task Force (USPSTF) recommends biennial screening mammography for women ages 50-74, and this age group has b…	C	0	C	C. 60 - 69 The use of screening mammography is most effective in avoiding breast cancer deaths in the age group of 60-69 years. Studies have shown that the benefits of mammography, including reduced mortality rates, are more pronounced in this age group compared to younger or older women. However, it is essential to note that screening recommendations may vary depending on individual risk factors…	1	A 2016 systematic review and meta-analysis on the use of mammography for breast cancer screening revealed that the number of breast cancer deaths prevented per 10,000 women screened over 10 years was 3 in those ages 39-49, 8 in those ages 50-59, 21 in those ages 60-69, and 13 in those ages 70-74.
44	In the 2014 Early Breast Cancer Trialists' Collaborative Group meta-analysis examining the effect of PMRT after MRM, what was the decrease in 20-year breast cancer mortality with the use of RT for those with node-positive breast cancer? A. 3% B. 8% C. 13% D. 18%	C	The 2014 Early Breast Cancer Trialists' Collaborative Group meta-analysis examining the effect of PMRT after MRM showed a decrease in 20-year breast cancer mortality of 13% with the use of RT for those with node-positive breast cancer. Therefore, the correct answer is C.	B	0	C	C. 13% In the 2014 Early Breast Cancer Trialists' Collaborative Group (EBCTCG) meta-analysis examining the effect of post-mastectomy radiotherapy (PMRT) after modified radical mastectomy (MRM) for patients with node-positive breast cancer, the 20-year breast cancer mortality was decreased by 13% with the use of radiotherapy. This finding highlights the significant benefit of PMRT in reducing the …	0	The 2014 EBCTCG meta-analysis examined data from over 3000 women with pathologic node-positive breast cancer randomized to chest wall and regional nodal radiation or no radiation following mastectomy and axillary dissection. They found that the 20-year breast cancer mortality was 66.4% for node-positive patients receiving no radiation versus 58.3% for patients receiving radiation therapy.
45	The addition of memantine to WBRT in a placebo-controlled phase III trial yielded what outcome compared to placebo and WBRT? A. Better intracranial control B. Poorer intracranial control C. Better cognitive function D. Poorer cognitive function	C	C. Better cognitive function. The addition of memantine to whole-brain radiotherapy (WBRT) was evaluated in a randomized, placebo-controlled phase III trial in patients with brain metastases. The trial found that the addition of memantine to WBRT was associated with better cognitive function compared to placebo and WBRT. However, there was no significant difference in intracranial control between…	C	1	C	C. Better cognitive function The addition of memantine to whole-brain radiation therapy (WBRT) in a placebo-controlled phase III trial demonstrated better cognitive function compared to placebo and WBRT. Memantine is an NMDA receptor antagonist that has been shown to help preserve cognitive function in patients receiving whole-brain radiation therapy for brain metastases. The trial showed that me…	1
46	What was the impact of hippocampal avoidance WBRT plus memantine compared to conventional WBRT plus memantine in a phase III trial? A. No benefit over conventional WBRT B. Improved neurocognitive function but worse intracranial tumor control C. No benefit for neurocognitive function but improved patient-reported symptoms D. Improved neurocognitive function and improved patient-reported symptoms	D	D. Improved neurocognitive function and improved patient-reported symptoms	D	1	D	D. Improved neurocognitive function and improved patient-reported symptoms In a phase III trial, hippocampal avoidance whole-brain radiation therapy (HA-WBRT) plus memantine demonstrated improved neurocognitive function and improved patient-reported symptoms when compared to conventional WBRT plus memantine. The use of hippocampal avoidance in WBRT aims to reduce radiation exposure to the hippoca…	1
47	What is the estimated rate of cavity recurrence at 12 months in patients not receiving postoperative RT following brain metastasis resection? A. 10 - 20% B. 30 - 40% C. 50 - 60% D. 70 - 80%	B	The estimated rate of cavity recurrence at 12 months in patients not receiving postoperative RT following brain metastasis resection is around 30-40%.	C	0	B	B. 30 - 40% The estimated rate of cavity recurrence at 12 months in patients not receiving postoperative radiation therapy (RT) following brain metastasis resection is approximately 30-40%. This highlights the potential benefits of postoperative RT, such as stereotactic radiosurgery (SRS) or whole-brain radiation therapy (WBRT), in reducing the risk of local recurrence after surgical resection of…	0
48	What is the BEST method for diagnosing primary intraocular lymphoma? A. CT head with and without contrast B. Ocular slit lamp exam C. Extra-ocular muscle movement exam D. PET/CT with FDG	D	The gold standard for diagnosing primary intraocular lymphoma (PIOL) is a biopsy of the affected tissue. However, due to the location of the lymphoma within the eye, obtaining a biopsy can be difficult and is not always possible. In cases where a biopsy is not possible or inconclusive, imaging studies can be helpful in supporting a diagnosis of PIOL. Among the options provided, PET/CT with FDG is…	B	0	B	The best method for diagnosing primary intraocular lymphoma among the given options is: B. Ocular slit lamp exam Primary intraocular lymphoma (PIOL) is a rare form of non-Hodgkin lymphoma that occurs within the eye. An ocular slit lamp exam is an essential diagnostic tool in identifying and evaluating ocular abnormalities, including primary intraocular lymphoma. This examination allows the ophtha…	1	Primary intraocular lymphoma (PIOL) is a form of Primary Central Nervous System Lymphoma (PCNSL). Slit lamp examination is the diagnostic procedure of choice for evaluation of possible ocular disease in patients with suspected or confirmed PCNSL. Initial signs of primary ocular lymphoma include yellowish-white infiltrates at the subretinal pigment epithelium and/or vitreous opacity. PIOL tends to…
49	In the Collaborative Ocular Melanoma Study (COMS), an eye plaque for ocular melanoma at the most common dose of 85 Gy is prescribed to which depth? A. 1 mm B. 5 mm C. 1 cm D. 10 cm	B	In the Collaborative Ocular Melanoma Study (COMS), an eye plaque for ocular melanoma at the most common dose of 85 Gy is prescribed to a depth of 5 mm. The COMS was a multi-center study conducted in the 1990s to evaluate the efficacy of various treatments for choroidal melanoma. The most common treatment for medium-sized melanomas was plaque brachytherapy using an iodine-125 source. The prescript…	B	1	B	In the Collaborative Ocular Melanoma Study (COMS), an eye plaque for ocular melanoma at the most common dose of 85 Gy is prescribed to the following depth: B. 5 mm COMS was a series of multicenter clinical trials aimed at evaluating the effectiveness of different treatment modalities for ocular melanoma. Plaque radiotherapy is one of the treatments used for ocular melanoma, and in COMS, the presc…	1
50	What is the MOST likely location for primary intraocular lymphoma? A. Posterior orbit including the vitreous, choroid, or retina B. Anterior orbit including lens, conjunctiva, or eye lids C. Lateral orbit including lateral rectus, lacrimal gland, or conjunctiva D. Medial orbit including the conjunctiva, superior oblique, or lens	A	The MOST likely location for primary intraocular lymphoma (PIOL) is the posterior orbit, including the vitreous, choroid, or retina. PIOL is a rare form of non-Hodgkin lymphoma that involves the eye, specifically the uveal tract, retina, and vitreous. The most common site of involvement is the vitreous, followed by the retina and choroid. While lymphomas can also occur in other parts of the eye o…	A	1	A	The most likely location for primary intraocular lymphoma is: A. Posterior orbit including the vitreous, choroid, or retina Primary intraocular lymphoma (PIOL) typically affects the posterior segment of the eye, involving structures such as the vitreous, choroid, and retina. PIOL is a rare form of non-Hodgkin lymphoma that occurs within the eye and is often associated with central nervous system …	1	Primary intraocular lymphoma (PIOL) is a form of Primary Central Nervous System Lymphoma (PCNSL). Slit lamp examination is the diagnostic procedure of choice for evaluation of possible ocular disease in patients with suspected or confirmed PCNSL. Initial signs of primary ocular lymphoma include yellowish-white infiltrates at the subretinal pigment epithelium and/or vitreous opacity. PIOL tends to…
51	What was the 3-year OS on RTOG 0424 for patients with high-risk low-grade glioma treated with concurrent and adjuvant temozolomide and RT? A. 43% B. 60% C. 73% D. 90%	D	RTOG 0424 was a phase III clinical trial that evaluated the role of concurrent and adjuvant temozolomide and radiation therapy (RT) in patients with high-risk low-grade glioma. The trial showed that the addition of temozolomide to RT significantly improved progression-free survival but did not significantly improve overall survival. The 3-year overall survival (OS) rate in the RTOG 0424 trial for…	C	0	C	RTOG 0424 was a phase II study evaluating the efficacy of concurrent and adjuvant temozolomide with radiation therapy for high-risk low-grade gliomas. The 3-year overall survival (OS) rate for patients in this study was: C. 73% According to the results published in the Journal of Clinical Oncology in 2019, the 3-year overall survival rate for patients with high-risk low-grade glioma treated with …	1	For this single-arm, phase 2 study, patients with low-grade gliomas with ≥3 risk factors (age ≥40 years, astrocytoma, bihemispheric tumor, size ≥6 cm, or preoperative neurologic function status >1) received RT (54 Gy in 30 fractions) with TMZ and up to 12 cycles of post-RT TMZ. The 3-year OS was 73.5% (95% confidence interval, 65.8%-81.1%), numerically superior to the 3-year OS historical control…
52	Which patient with a low-grade glioma would gain an OS benefit from treatment with RT followed by chemotherapy based on RTOG 9802? A. 18 year-old female with gross total resection B. 30 year-old female with gross total resection C. 60 year-old male with subtotal resection D. 30 year-old male with gross total resection	C	RTOG 9802 was a phase III clinical trial that evaluated the benefit of chemotherapy after radiation therapy (RT) in patients with low-grade gliomas. The trial showed that the addition of PCV chemotherapy (procarbazine, lomustine, and vincristine) after RT significantly improved overall survival compared to RT alone. Among the options provided, the patient who would gain an overall survival (OS) b…	C	1	C	Based on the results of RTOG 9802, the patient with a low-grade glioma who would gain an overall survival (OS) benefit from treatment with radiation therapy (RT) followed by chemotherapy (PCV: procarbazine, lomustine, and vincristine) is: C. 60 year-old male with subtotal resection RTOG 9802 was a phase III trial that investigated the benefit of adjuvant chemotherapy (PCV) following RT in patient…	1		RTOG 9802 randomized high risk low grade glioma patients, defined as either >40 years only or subtotal resection, to either radiation versus radiation followed by PCV. The updated analysis found both a progression free survival benefit and overall survival benefit.
53	Which histological variant of meningioma is classified as grade II? A. Anaplastic B. Papillary C. Chordoid D. Rhabdoid	A	In the current World Health Organization (WHO) classification of central nervous system tumors, the histological variant of meningioma that is classified as grade II is the anaplastic meningioma. Anaplastic meningioma is a rare, aggressive subtype of meningioma that exhibits a high mitotic rate, cellular atypia, and loss of the typical whorling pattern seen in other meningiomas. It is associated …	C	0	C	The histological variant of meningioma classified as grade II (atypical) according to the World Health Organization (WHO) classification is: C. Chordoid Atypical meningiomas (grade II) are more aggressive than benign (grade I) meningiomas but less aggressive than anaplastic (grade III) meningiomas. Chordoid meningioma is one of the histological subtypes classified as grade II. Other grade II meni…	1	Grade III meningioma histologies include rhabdoid, papillary, and anaplastic. Grade II meningioma histologies include clear cell, chordoid, and atypical.
54	What is the upper limit of mitotic figures per 10 HPF (high power fields) in defining a grade I meningioma? A. 1 B. 3 C. 5 D. 7	None of the choices	According to the current World Health Organization (WHO) classification of central nervous system tumors, the upper limit of mitotic figures per 10 high power fields (HPF) in defining a grade I meningioma is 4. Meningiomas are graded based on histological features, including the number of mitotic figures per 10 HPF, the degree of nuclear atypia, and the presence of necrosis or brain invasion. Gra…	B	0	B	The upper limit of mitotic figures per 10 high power fields (HPF) in defining a grade I meningioma is: B. 3 According to the World Health Organization (WHO) classification, a meningioma is classified as grade I (benign) if there are fewer than or equal to 3 mitotic figures per 10 high power fields. If the mitotic count is higher, the tumor may be classified as a higher-grade meningioma, which is …	1	Meningiomas are graded by mitotic figures among other features. Grade I (1) meningiomas have 3 or fewer mitotic figures per 10 HPF. Grade III (3) meningiomas have 20 or more mitotic figures per 10 HPF.
55	What is the recommended conventionally fractionated prescription dose range for non-functioning pituitary adenomas? A. 20 - 34 Gy B. 35 - 44 Gy C. 45 - 54 Gy D. 55 - 65 Gy	C	The recommended conventionally fractionated prescription dose range for non-functioning pituitary adenomas is 45-54 Gy. Non-functioning pituitary adenomas are tumors of the pituitary gland that do not produce any hormones. Treatment options include surgery, radiation therapy, or observation. Radiation therapy is typically used when surgery is not possible or incomplete, or when the tumor recurs a…	C	1	C	The recommended conventionally fractionated prescription dose range for non-functioning pituitary adenomas is: C. 45 - 54 Gy Non-functioning pituitary adenomas are typically treated with fractionated radiotherapy when surgery is not feasible or if there is a recurrence after surgery. The recommended dose range for conventionally fractionated radiotherapy is 45 to 54 Gy, which is usually delivered…	1
56	What imaging characteristic of glioma is MOST indicative of low grade histology? A. Intratumoral hemorrhage B. High relative cerebral blood volume C. Marked mass effect D. Lack of contrast enhancement	D	The imaging characteristic of glioma that is most indicative of low grade histology is lack of contrast enhancement. In general, low grade gliomas (WHO grade II) are less likely to show contrast enhancement on MRI compared to high grade gliomas (WHO grade III and IV). Instead, low grade gliomas may have a more diffuse or infiltrative appearance on imaging, with indistinct borders and/or enlargeme…	D	1	D	D. Lack of contrast enhancement Low-grade gliomas typically exhibit less aggressive features on imaging studies compared to high-grade gliomas. They often show a lack of contrast enhancement on MRI, which suggests less disruption of the blood-brain barrier and a slower growth rate. In comparison, high-grade gliomas usually demonstrate contrast enhancement, increased relative cerebral blood volume…	1	Ring enhancement, marked mass effect, intratumoral necrosis and hemorrhage, restricted diffusion and high relative cerebral blood volume are associated with higher grade gliomas.
57	A histological WHO grade II diffuse astrocytic glioma is found to be IDH wild-type. Which molecular criteria would suggest this glioma will follow an aggressive clinical course like glioblastoma? A. 1p/19q codeletion B. TERT promoter mutation C. Lack of MGMT methylation D. SYT gene amplification	B	In diffuse astrocytic gliomas, IDH wild-type status is associated with a more aggressive clinical course, similar to that of glioblastoma. Among the molecular criteria listed, the one that would suggest an aggressive clinical course in an IDH wild-type diffuse astrocytic glioma is B. TERT promoter mutation. TERT promoter mutations are commonly found in glioblastomas and are associated with increa…	B	1	B	B. TERT promoter mutation A WHO grade II diffuse astrocytic glioma with IDH wild-type status is already considered to have a more aggressive clinical course compared to IDH-mutant gliomas. Among the molecular criteria listed, a TERT promoter mutation is associated with a more aggressive behavior and poor prognosis in gliomas. This mutation leads to increased telomerase activity, contributing to t…	1
58	In a randomized phase III trial, the addition of which agent to standard temozolomide chemoRT and adjuvant temozolomide for GBM with methylated MGMT promoter improved OS? A. Procarbazine B. Lomustine C. Bevacizumab D. Vincristine	C	In a randomized phase III trial, the addition of Bevacizumab to standard temozolomide chemoRT and adjuvant temozolomide for GBM with methylated MGMT promoter improved OS. The AVAglio trial was a phase III trial that randomized patients with newly diagnosed glioblastoma with methylated MGMT promoter to receive standard therapy with radiotherapy and temozolomide plus either bevacizumab or placebo. …	B	0	none	As of my knowledge cutoff date in September 2021, there was no phase III trial that showed a significant improvement in overall survival (OS) when any of the listed agents (A. Procarbazine, B. Lomustine, C. Bevacizumab, or D. Vincristine) were added to the standard temozolomide chemoradiotherapy and adjuvant temozolomide for glioblastoma multiforme (GBM) with a methylated MGMT promoter. It is imp…	1	In this phase 3 trial, patients with newly diagnosed glioblastoma with methylated MGMT promoter were randomized to standard temozolomide chemoradiotherapy (75 mg/m² per day concomitant to radiotherapy followed by six courses of temozolomide 150–200 mg/m² per day on the first 5 days of the 4-week course) or to up to six courses of lomustine (100 mg/m² on day 1) plus temozolomide (100–200 mg/m² per…
59	At what level does the thecal sac end in adults? A. L1/L2 B. L3/L4 C. S1/S2 D. S4/S5	C	In adults, the thecal sac typically ends at the level of S1/S2. Therefore, the correct answer is C. S1/S2.	C	1	A	A. L1/L2 In adults, the thecal sac, which contains the spinal cord and cerebrospinal fluid, typically ends around the L1/L2 vertebral level. The spinal cord itself usually terminates around the L1 or L2 level as the conus medullaris. Below this point, the lumbar and sacral nerve roots descend in a bundle known as the cauda equina within the thecal sac.	0
60	What function is associated with the occipital lobe of the brain? A. Vision B. Swallowing C. Personality D. Balance	A	The occipital lobe of the brain is primarily associated with the function of vision. It is located in the posterior part of the cerebral cortex and contains the primary visual cortex, which is responsible for processing visual information from the eyes. Therefore, the correct answer is A. Vision.	A	1	A	A. Vision The occipital lobe of the brain is primarily responsible for processing visual information. It contains the primary visual cortex, which receives input from the retina and helps in processing visual stimuli such as color, motion, and spatial orientation.	1
					20			23

## Sheet: 61-90
Question Number	Question	ChatGPT-3.5 answer	ChatGPT's explanation for its answer	Reference Answer	Correct?	ChatGPT-4 answer	GPT4 explanation for answer	Correct?	Rationale	contains image information?	Remark
61	What connects the lateral and third ventricles? A. Foramen of Monro B. Cerebral aqueduct C. Foramens of Luschka and Magendie D. Arachnoid granulations	A	The correct answer is A. Foramen of Monro (also known as the interventricular foramen) connects the lateral ventricles in the cerebral hemispheres to the third ventricle in the diencephalon. The cerebral aqueduct (option B) connects the third ventricle to the fourth ventricle, while the foramens of Luschka and Magendie (option C) are the openings through which cerebrospinal fluid exits the fourth…	A	1	A	A. Foramen of Monro The Foramen of Monro, also known as the interventricular foramen, connects the lateral ventricles to the third ventricle in the brain. This connection allows the cerebrospinal fluid (CSF) to flow from the lateral ventricles into the third ventricle.	1
62	What is the MOST important component of treatment for primary CNS lymphoma? A. High-dose systemic methotrexate B. Cycloplosphamide, doxorubicin, vinctristine and prednisone (CHOP) C. Whole brain RT D. Rituximab	A	The most important component of treatment for primary CNS lymphoma is A. High-dose systemic methotrexate. Primary CNS lymphoma is a rare form of non-Hodgkin's lymphoma that originates in the brain or spinal cord without involvement of other body sites. It is an aggressive cancer that requires prompt treatment. High-dose systemic methotrexate has been shown to be the most effective chemotherapy ag…	A	1	A	A. High-dose systemic methotrexate High-dose systemic methotrexate is the most important component of treatment for primary CNS lymphoma. Methotrexate, a chemotherapeutic agent, can penetrate the blood-brain barrier effectively, making it the cornerstone of therapy for this condition. While other treatment options may be used in conjunction with methotrexate or in specific circumstances, high-dos…	1
63	What factor is associated with better prognosis in primary CNS lymphoma? A. Age younger than 30 years B. Elevated LDH level C. Involvement of cerebellum D. Performance status 0 or 1	D	A factor that is associated with better prognosis in primary CNS lymphoma is D. Performance status 0 or 1. Performance status is a measure of a patient's functional status and ability to carry out daily activities. A score of 0 or 1 on the Eastern Cooperative Oncology Group (ECOG) performance status scale indicates that the patient is fully active and able to carry out all activities without rest…	D	1	D	D. Performance status 0 or 1 A better prognosis in primary CNS lymphoma is associated with a good performance status, typically defined as 0 or 1 on the Eastern Cooperative Oncology Group (ECOG) or Karnofsky performance scales. A good performance status indicates that the patient is fully active or has only minor limitations in their ability to perform daily activities. This is an important progn…	1
64	In the WHO 2016 classification of brain tumors, which molecular feature is required for the diagnosis of an oligodendroglioma? A. IDH wild type B. Combined 1p/19q loss C. TERT promoter mutation D. EGFR amplification	B	In the WHO 2016 classification of brain tumors, the molecular feature that is required for the diagnosis of an oligodendroglioma is B. Combined 1p/19q loss. Oligodendrogliomas are a type of primary brain tumor that arise from oligodendrocytes, which are cells that produce the myelin sheath that insulates nerve cells. The diagnosis of oligodendroglioma requires the presence of characteristic histo…	B	1	B	B. Combined 1p/19q loss In the 2016 World Health Organization (WHO) classification of brain tumors, a combined 1p/19q loss (codeletion) is required for the diagnosis of an oligodendroglioma. This molecular feature is highly specific for oligodendrogliomas and is associated with a better prognosis and increased sensitivity to chemotherapy and radiotherapy. Additionally, most oligodendrogliomas are…	1
65	Which laboratory test abnormality is MOST frequently associated with a rectal adenocarcinoma? A. CEA B. CA 19-9 C. CA 125 D. AFP	A	The laboratory test abnormality that is MOST frequently associated with a rectal adenocarcinoma is A. CEA (carcinoembryonic antigen). CEA is a tumor marker that is commonly used in the diagnosis and monitoring of colorectal cancer, including rectal adenocarcinoma. CEA levels may be elevated in the blood of patients with colorectal cancer, and the degree of elevation may be correlated with the sta…	A	1	A	A. CEA Carcinoembryonic antigen (CEA) is the laboratory test abnormality most frequently associated with rectal adenocarcinoma. CEA is a tumor marker that can be elevated in several types of cancer, including colorectal cancer. While it is not specific enough for diagnostic purposes, it can be useful for monitoring treatment response and detecting recurrence in patients with a known history of co…	1
66	For patients with resectable non-metastatic rectal adenocarcinoma, what is an acceptable treatment regimen? A. Short course chemoRT (25 Gy in 5 Fx with concurrent 5-FU) followed by surgery within 1 week B. Short course RT (25 Gy in 5 Fx without concurrent 5-FU) followed by surgery within 1 week C. Long course chemoRT (50 Gy in 25 Fx with concurrent 5-FU) followed by surgery within 1 week D. Long …	D	For patients with resectable non-metastatic rectal adenocarcinoma, an acceptable treatment regimen is option D, which is long course RT (50 Gy in 25 fractions without concurrent 5-FU) followed by surgery after 4-8 weeks. The standard treatment for patients with resectable non-metastatic rectal adenocarcinoma involves a combination of radiotherapy (RT), chemotherapy, and surgery, with the goal of …	B	0	B	B. Short course RT (25 Gy in 5 Fx without concurrent 5-FU) followed by surgery within 1 week An acceptable treatment regimen for patients with resectable non-metastatic rectal adenocarcinoma is short-course radiotherapy (RT) without concurrent chemotherapy, followed by surgery within 1 week. This approach involves delivering 25 Gy in 5 fractions and has been shown to be effective in reducing loca…	1			Correct answer is also included in the answer
67	What is the local failure rate at 10 years for patients with stage II-III rectal cancer who undergo neoadjuvant chemoRT (50.4 Gy in 28 Fx)? A. <5% B. 5 - 10% C. 11 - 15% D. 16 - 20%	A	The local failure rate at 10 years for patients with stage II-III rectal cancer who undergo neoadjuvant chemoRT (50.4 Gy in 28 fractions) is approximately A. <5%. Neoadjuvant chemoRT followed by total mesorectal excision (TME) is the standard of care for patients with locally advanced rectal cancer, and has been shown to reduce the risk of local recurrence and improve overall survival compared to…	B	0	B	B. 5 - 10% For patients with stage II-III rectal cancer who undergo neoadjuvant chemoradiotherapy (50.4 Gy in 28 fractions), the local failure rate at 10 years is typically between 5 - 10%. This treatment approach, combined with surgery, is effective in reducing the risk of local recurrence and improving overall outcomes. The exact local failure rate may vary depending on factors such as tumor st…	1			State that the correct answer is also possible
68	Which chemotherapy regimen and radiation dose were administered for a 7 cm anal cancer tumor with a single 2 cm inguinal node in RTOG 05-29? A. 5-FU and Cisplatin, with a dose of 54 Gy to the primary tumor and 50.4 Gy to the involved node B. 5-FU and Cisplatin, with a dose of 50.4 Gy to the primary tumor and 45 Gy to the involved node C. 5-FU and Mitomycin C with a dose of 54 Gy to the primary tu…	C	The correct answer is option C: 5-FU and Mitomycin C with a dose of 54 Gy to the primary tumor and 50.4 Gy to the involved node. RTOG 05-29 was a clinical trial that evaluated the use of chemoradiation therapy in patients with anal cancer. In this trial, patients with a 7 cm anal cancer tumor with a single 2 cm inguinal node were treated with 5-FU and Mitomycin C chemotherapy regimen, along with …	C	1	C	C. 5-FU and Mitomycin C with a dose of 54 Gy to the primary tumor and 50.4 Gy to the involved node In the RTOG 05-29 trial for anal cancer, the chemotherapy regimen used was 5-fluorouracil (5-FU) and Mitomycin C. The radiation dose administered in the trial for a 7 cm primary tumor was 54 Gy, and for a single involved 2 cm inguinal node, it was 50.4 Gy. The combination of chemotherapy and radiati…	1	In the RTOG 05-29 trial, two cycles of 5FU (1000 mg/m2/d as a 96-hour infusion, days 1-5 and 29-33) and MMC (10 mg/m2 bolus, days 1 and 29) were administered concurrently with radiation therapy. T2-4N0-3M0 anal cancer patients received 5FU and MMC days 1 and 29 of DP-IMRT, prescribed per stage - T2N0: 42Gy elective nodal and 50.4Gy anal tumor planning target volumes (PTVs) in 28 fractions; T3-4N0…
69	What was the RT prescription dose scheme for a patient with T2N0 anal cancer enrolled on RTOG 0529? A. 50.4 Gy to the primary tumor and 42 Gy to the elective lymph nodes B. 54 Gy to the primary tumor and 42 Gy to the elective lymph nodes C. 45 Gy to the primary tumor and 45 Gy to the elective lymph nodes D. 54 Gy to the primary tumor and 45 Gy to the elective lymph nodes	B	The correct answer is B. 54 Gy to the primary tumor and 42 Gy to the elective lymph nodes. RTOG 0529 was a clinical trial that investigated the use of chemoradiation therapy for anal cancer. In this trial, the RT prescription dose scheme for a patient with T2N0 anal cancer was 54 Gy to the primary tumor and 42 Gy to the elective lymph nodes. This dose was delivered over a period of approximately …	A	0	A	A. 50.4 Gy to the primary tumor and 42 Gy to the elective lymph nodes For a patient with T2N0 anal cancer enrolled in RTOG 0529, the radiation therapy (RT) prescription dose scheme was 50.4 Gy to the primary tumor and 42 Gy to the elective lymph nodes. The RTOG 0529 trial aimed to evaluate the efficacy and toxicity of the combination of chemoradiation therapy with 5-fluorouracil (5-FU) and Mitomy…	1	In the RTOG 05-29 study, patients with cT2N0 anal cancer received 50.4Gy to the primary tumor and 42 Gy to the elective lymph nodes in 28 fractions using dose-painted IMRT.
70	Which of the following is NOT used in calculating a patient’s Child-Pugh Score? A. Ascites B. Bilirubin C. Creatinine D. Albumin	C	The correct answer is C. Creatinine is NOT used in calculating a patient's Child-Pugh Score. The Child-Pugh Score is a clinical tool used to assess the severity of liver disease and predict the risk of mortality in patients with chronic liver disease, particularly cirrhosis. It is based on five clinical parameters: serum bilirubin level, serum albumin level, prothrombin time, presence or absence …	C	1	C	C. Creatinine The Child-Pugh score is a system used to assess liver function and determine the severity of liver disease, particularly in patients with cirrhosis. It includes the following parameters: Ascites Bilirubin Albumin Prothrombin time (INR) Hepatic encephalopathy Creatinine is not used in calculating a patient's Child-Pugh score.	1
71	Which of the following best defines non-classic radiation-induced liver disease (RILD)? A. Increase in ALBI grade by 1 or more points B. Increase in Child Pugh score from baseline by 2 or more points C. Progressive abdominal pain and weight loss D. Progressive fatigue, bruising and itching	A	The correct answer is A. Increase in ALBI grade by 1 or more points best defines non-classic radiation-induced liver disease (RILD). Radiation-induced liver disease (RILD) is a common complication of radiation therapy to the liver. It is characterized by an increase in liver enzyme levels, ascites, and/or jaundice, typically occurring within a few months after radiation therapy. Non-classic RILD …	A&B	0.5	B	B. Increase in Child-Pugh score from baseline by 2 or more points Non-classic radiation-induced liver disease (RILD) is best defined by an increase in the Child-Pugh score from baseline by 2 or more points within 3 months of completing radiation therapy. Classic RILD, also known as the "classic triad," is characterized by anicteric hepatomegaly, ascites, and elevated alkaline phosphatase levels, …	0.5	In the current era of more precise radiotherapy planning and avoidance of whole liver radiotherapy, non-classic RILD is much more common that classic RILD. Non-classic RILD manifests as markedly elevated serum transaminases (>5X upper limit of normal), and jaundice. The most commonly used criteria in cirrhotic patients is an increase in Child Pugh score greater than or equal to 2.		NOTE: This item was double-keyed for scoring purposes upon post-exam statistical item analysis.
72	What is the approximate local control rate at 1 year for a 2 cm hepatocellular carcinoma treated with SBRT to BED > 100 Gy? A. 85 - 100% B. 70 - 84% C. 55 - 69% D. 40 - 54%	A	The correct answer is A. 85 - 100%. Stereotactic body radiation therapy (SBRT) is an effective treatment for hepatocellular carcinoma (HCC), especially for small tumors. The local control rate after SBRT for HCC depends on various factors, such as tumor size, dose, and fractionation. For a 2 cm HCC treated with SBRT to a biologically effective dose (BED) > 100 Gy, the approximate local control ra…	A	1	A	A. 85 - 100% For a 2 cm hepatocellular carcinoma treated with stereotactic body radiation therapy (SBRT) to a biologically effective dose (BED) of >100 Gy, the approximate local control rate at 1 year is between 85 - 100%. SBRT is a highly conformal radiation therapy technique that delivers high doses of radiation to the tumor while sparing surrounding normal tissue. In many studies, high local c…	1
73	Which of the following would be the LEAST acceptable fractionation regimen for definitive radiation therapy for a 4 cm hepatocellular carcinoma, presuming all liver constraints can be met? A. 60 Gy in 3 Fx B. 67.5 Gy in 15 Fx C. 48 Gy in 3 Fx D. 40 Gy in 5 Fx	C	The least acceptable fractionation regimen for definitive radiation therapy for a 4 cm hepatocellular carcinoma, presuming all liver constraints can be met, would be option C, which is 48 Gy in 3 fractions. Hepatocellular carcinoma (HCC) is a radiosensitive tumor, and several fractionation regimens have been used in clinical practice for definitive radiation therapy. However, the optimal regimen …	None	1	C	C. 48 Gy in 3 Fx Of the listed fractionation regimens for definitive radiation therapy for a 4 cm hepatocellular carcinoma, 48 Gy in 3 fractions would be the least acceptable, as it results in a biologically effective dose (BED) lower than the other options. The BED is a measure that allows comparison of different radiation regimens by taking into account the total dose and the number of fraction…	1	Multiple radiotherapy regimens are acceptable for definitive radiation therapy in HCC, with SBRT technically referring to treatment regimens consisting of 5 fractions or fewer. In general, 48 Gy in 3 fractions is considered one of the acceptable doses for patients with Child Pugh A liver function, while 40 Gy in 5 fractions may be more appropriate for those with B7 and B8 disease. In 2016, Hong e…		This item was 0-weighted for scoring purposes upon post-exam statistical item analysis (did not count for or against candidate in calculation of test scores)
74	What is the MINIMUM volume of uninvolved liver that must be spared from receiving a critical dose threshold in liver SBRT? A. 400 cc B. 700 cc C. 900 cc D. 1500 cc	B	The minimum volume of uninvolved liver that must be spared from receiving a critical dose threshold in liver SBRT is typically at least 700 cc, which corresponds to approximately 700 mL or 70% of the total liver volume. Liver SBRT is a highly conformal and precise technique that can deliver high doses of radiation to liver tumors while minimizing the dose to surrounding normal tissues, particular…	B	1	B	B. 700 cc The minimum volume of uninvolved liver that must be spared from receiving a critical dose threshold in liver SBRT (stereotactic body radiation therapy) is 700 cc. This is considered an essential constraint to minimize the risk of radiation-induced liver disease (RILD) and maintain liver function in patients undergoing liver SBRT. It is important to achieve a balance between delivering a…	1
75	A Phase III trial randomizing patients with unresectable hepatocellular carcinoma to atezolizumab plus bevacizumab versus sorafenib showed which of the following? A. The combination of atezolizumab and bevacizumab was associated with no difference in PFS or OS as compared to sorafenib B. The combination of atezolizumab and bevacizumab was associated with improved PFS as compared to sorafenib, but…	D	The correct answer is D. The Phase III trial, IMbrave150, randomized patients with unresectable hepatocellular carcinoma to atezolizumab plus bevacizumab versus sorafenib. The trial showed that the combination of atezolizumab and bevacizumab was associated with improved overall survival (OS) and progression-free survival (PFS) as compared to sorafenib, which had been the standard first-line treat…	D	1	D	D. The combination of atezolizumab and bevacizumab was associated with improved OS and PFS as compared to sorafenib The Phase III IMbrave150 trial randomized patients with unresectable hepatocellular carcinoma to atezolizumab plus bevacizumab versus sorafenib. The results demonstrated that the combination of atezolizumab (an immune checkpoint inhibitor) and bevacizumab (an anti-angiogenic agent) …	1
76	Which concurrent chemotherapy regimen is MOST appropriate for preoperative chemoRT to 50.4 Gy in a HER2+ T3N1 adenocarcinoma of the distal esophagus? A. Carboplatin, paclitaxel, and trastuzumab B. Carboplatin and paclitaxel C. Carboplatin, paclitaxel, and erlotinib D. Carboplatin, paclitaxel, and capecitabine	A	The most appropriate concurrent chemotherapy regimen for preoperative chemoradiation to 50.4 Gy in a HER2+ T3N1 adenocarcinoma of the distal esophagus would be A) carboplatin, paclitaxel, and trastuzumab. This is based on the results of the CROSS trial, which demonstrated improved overall survival with the addition of carboplatin and paclitaxel to preoperative radiation therapy in patients with e…	B	0	A	A. Carboplatin, paclitaxel, and trastuzumab For a HER2+ T3N1 adenocarcinoma of the distal esophagus, the most appropriate concurrent chemotherapy regimen for preoperative chemoradiotherapy (CRT) to 50.4 Gy would be carboplatin, paclitaxel, and trastuzumab. Trastuzumab is a monoclonal antibody that targets the HER2 protein, which is overexpressed in some esophageal adenocarcinomas. Adding trastuzu…	0	The NRG/RTOG 1010 trial randomized HER2+ esophageal adenocarcinoma patients to receive standard preoperative chemoradiation with or without concurrent trastuzumab. The study demonstrated no benefit in disease-free survival with the addition of trastuzumab.
77	Which perioperative therapy for locally advanced adenocarcinoma of the GE junction is the LEAST appropriate? A. Preoperative chemoRT with carboplatin and paclitaxel B. Preoperative chemoRT with fluorouracil and cisplatin C. Perioperative chemotherapy with fluorouracil, leucovorin, oxaliplatin and docetaxel (FLOT) D. Preoperative chemotherapy with carboplatin and paclitaxel	A	Option A, preoperative chemoRT with carboplatin and paclitaxel, is the least appropriate perioperative therapy for locally advanced adenocarcinoma of the GE junction. Carboplatin and paclitaxel are not commonly used as a concurrent chemotherapy regimen for esophageal or GE junction cancers, and the standard of care is typically a fluoropyrimidine-based regimen such as fluorouracil and cisplatin. …	D	0	B	B. Preoperative chemoRT with fluorouracil and cisplatin While preoperative chemoradiotherapy (CRT) and perioperative chemotherapy are both acceptable strategies for the treatment of locally advanced adenocarcinoma of the GE junction, preoperative CRT with fluorouracil and cisplatin is the least appropriate option among the choices provided. The CROSS trial established the efficacy of preoperative…	0	Preoperative carboplatin and paclitaxel alone have not been demonstrated to improve survival in esophageal cancer. Choices A) and B) have proven efficacious in the CROSS and RTOG 8501 trials respectively, and Choice C) has proven effective in the FLOT 4 trial when compared to perioperative ECF/ECX chemotherapy.
78	For esophageal cancer, which lymph node station is considered nonregional or distant? A. Lower paratracheal nodes (level 4) B. Celiac nodes (level 20) C. Pulmonary hilar nodes (level 10) D. Lower cervical/supraclavicular nodes (level 1)	B	For esophageal cancer, the lymph node station that is considered nonregional or distant is the celiac nodes (level 20). The lymph node stations for esophageal cancer are classified according to the TNM staging system, which stands for tumor, node, and metastasis. The TNM system helps to determine the extent of the cancer and to develop a treatment plan. Regional lymph nodes for esophageal cancer …	C	0	C	C. Pulmonary hilar nodes (level 10) For esophageal cancer, pulmonary hilar nodes (level 10) are considered nonregional or distant lymph node stations. Involvement of these lymph nodes would indicate metastatic spread of the disease and generally lead to a more advanced stage of esophageal cancer. The other listed lymph node stations (lower paratracheal nodes, celiac nodes, and lower cervical/supr…	1	In the 8th edition AJCC staging manual, regional nodes are found in the peri-esophageal tissue from the upper esophageal sphincter to the celiac artery. Pulmonary hilar nodes are regional nodes for lung cancer but would not be considered regional nodes for esophageal cancer.
79	What is an indication for postoperative chemoRT following total gastrectomy for localized node negative gastric adenocarcinoma? A. D1 lymph node dissection B. Negative surgical margins C. D2 lymph node dissection D. Diffuse-type adenocarcinoma	C	An indication for postoperative chemoRT (chemotherapy and radiation therapy) following total gastrectomy for localized node negative gastric adenocarcinoma is D2 lymph node dissection. In patients with node-negative gastric adenocarcinoma who undergo total gastrectomy, D2 lymph node dissection is associated with improved overall survival and disease-free survival compared to D1 lymph node dissect…	A	0	A	A. D1 lymph node dissection An indication for postoperative chemoradiotherapy (CRT) following total gastrectomy for localized node-negative gastric adenocarcinoma is a D1 lymph node dissection. D1 dissection is considered a limited lymph node dissection and may be associated with a higher risk of residual microscopic disease in the lymph nodes. In such cases, postoperative CRT can be employed to …	1	The Intergroup 0116 trial showed that postoperative chemoradiation improved survival compared to surgery alone in a population of patients who mostly received D0 or D1 lymph node dissections, which is now considered suboptimal compared to D2 dissection. Subsequent randomized trials have since suggested that postoperative chemoradiation does not improve survival compared to chemotherapy alone in p…
80	Which intervention for resectable gastric cancer was evaluated in the CRITICS randomized trial? A. Postoperative chemoRT B. Preoperative chemoRT C. Preoperative chemotherapy D D2 lymph node dissection	C	The CRITICS randomized trial evaluated the use of preoperative chemotherapy followed by postoperative chemotherapy or postoperative chemoRT (chemotherapy and radiation therapy) for resectable gastric cancer. The CRITICS trial was a large randomized controlled trial that compared perioperative chemotherapy (three cycles of preoperative chemotherapy followed by three cycles of postoperative chemoth…	A	0	A	A. Postoperative chemoRT The CRITICS (Chemotherapy versus Chemoradiotherapy after Surgery and Preoperative Chemotherapy for Resectable Gastric Cancer) trial was a randomized, phase III study that evaluated the role of postoperative chemoradiotherapy in patients with resectable gastric cancer. Patients in the trial received preoperative chemotherapy followed by surgery, and were then randomized to…	1
81	Which treatment would be LEAST appropriate for a cT3N1 gastric adenocarcinoma? A. Surgical resection with postoperative chemoRT B. Surgical resection with perioperative chemotherapy C. Surgical resection with preoperative chemoRT D. Definitive chemoRT	D	Definitive chemoRT (chemotherapy and radiation therapy without surgery) would be the least appropriate treatment option for a cT3N1 gastric adenocarcinoma. Definitive chemoRT may be considered as a treatment option for patients with unresectable or medically inoperable gastric cancer or for patients who decline surgery. However, for patients with resectable gastric cancer, surgical resection is t…	D	1	D	I'm not a doctor, but I can try to help you based on the information available to me. For cT3N1 gastric adenocarcinoma, which refers to a relatively advanced stage of gastric cancer (T3 indicates the tumor has grown through the muscle layer of the stomach and N1 indicates the involvement of nearby lymph nodes), a multimodal approach combining surgery and chemotherapy with or without radiotherapy …	1
82	In the German rectal study, what chemotherapy was given concurrent with RT? A. Continuous venous infusion of 5-FU during weeks 1 through 5 B. Bolus infusion of 5-FU during weeks 1 and 5 C. Oral capecitabine D. Oral capecitabine with infusion of oxaliplatin	A	In the German rectal study, patients received continuous venous infusion of 5-fluorouracil (5-FU) during weeks 1 through 5, concurrent with radiation therapy. The German rectal study, also known as the CAO/ARO/AIO-94 trial, was a randomized controlled trial that compared preoperative chemoradiation (CRT) with postoperative CRT in patients with locally advanced rectal cancer. In the preoperative C…	B	0	B	The German rectal study, also known as the CAO/ARO/AIO-94 trial, was a landmark study that evaluated the efficacy of preoperative chemoradiotherapy (CRT) in patients with locally advanced rectal cancer. In this trial, patients were randomized to receive either preoperative or postoperative CRT. In the study, the chemotherapy regimen given concurrently with radiotherapy was: B. Bolus infusion of 5…	1	The preoperative treatment consisted of 5040 cGy, and fluorouracil, given in a 120-hour intravenous infusion at a dose of 1000 mg per square meter of body-surface area per day during the first and fifth weeks of radiotherapy. One month after surgery, four five-day cycles of fluorouracil (500 mg per square meter per day) were given with radiotherapy.
83	In the Stockholm III trial, what was the benefit of delay to surgery when using short course RT? A. Increased local control B. Decreased distant metastases C. Increased OS D. Decreased surgical complications	D	In the Stockholm III trial, delaying surgery by 4 to 8 weeks after short-course radiation therapy (RT) was associated with a decreased risk of surgical complications in patients with rectal cancer. The Stockholm III trial was a randomized controlled trial that compared short-course RT (5 × 5 Gy) followed by surgery within one week vs. short-course RT followed by surgery after a delay of 4 to 8 we…	D	1	D	The Stockholm III trial was a randomized, multicenter trial that compared three different preoperative radiotherapy regimens for patients with resectable rectal cancer. The three treatment arms in the study were: Short course radiotherapy (5 x 5 Gy) followed by immediate surgery within 1 week. Short course radiotherapy (5 x 5 Gy) followed by delayed surgery (4-8 weeks after radiotherapy). Long co…	1
84	In the International Watch and Wait Database for rectal cancer, what were the rates of local regrowth at 2 years? A. <5 % B. 5 - 15% C. 20 - 30% D. 40 - 50%	B	In the International Watch and Wait Database for rectal cancer, the rates of local regrowth at 2 years were approximately 15%. The International Watch and Wait Database is an international registry of patients with locally advanced rectal cancer who have undergone a "watch and wait" approach, which involves close monitoring with imaging and clinical assessments without immediate surgery. The data…	C	0	B	The International Watch and Wait Database (IWWD) is a large, multicenter, retrospective study that aimed to evaluate the outcomes of patients with rectal cancer who achieved a clinical complete response (cCR) after neoadjuvant treatment and were managed with a watch-and-wait strategy instead of immediate surgery. According to the IWWD results published in The Lancet Oncology in 2018, the rate of …	0	In the International Watch & Wait Database for rectal cancer, the 2-year cumulative incidence of local regrowth was 25.2%. 88% of all local regrowth occurring in the first 2 years, usually in bowel wall, treated with TME (78%) and local excision (22%).
85	Which is a manifestation of chronic kidney injury as a result of RT? A. Anemia B. Polycythemia C. Leukopenia D. Leukocytosis	A	A manifestation of chronic kidney injury as a result of radiation therapy (RT) is anemia. Radiation-induced kidney injury can occur due to exposure to high doses of radiation during the treatment of various malignancies. Chronic kidney injury (CKI) can result from this radiation exposure, which can lead to impaired kidney function, reduced glomerular filtration rate, and anemia due to erythropoie…	A	1	A	Radiation therapy (RT) can cause chronic kidney injury, which may lead to various complications. Among the options listed, a manifestation of chronic kidney injury as a result of RT is: A. Anemia Chronic kidney injury can impair the kidney's ability to produce erythropoietin, a hormone responsible for stimulating the production of red blood cells. Reduced erythropoietin production can lead to ane…	1	Chronic injury (>18 months) is characterized by benign or malignant hypertension, elevated creatinine levels, anemia, and renal failure.
86	The following graph shows the DVH of a patient with prostate cancer being treated to a dose of 70 Gy in 28 Fx. Which curve is MOST likely the PTV? A. A B. B C. C D. D	B	Based on the graph, Curve B is MOST likely the Planning Target Volume (PTV). The PTV represents the volume that is intended to receive the prescribed dose with an acceptable level of uncertainty. The PTV typically includes the clinical target volume (CTV) plus a margin to account for setup uncertainties and organ motion. In the graph, Curve B represents the volume that receives the prescribed dos…	B	1	none	Unfortunately, I am unable to visualize or interpret the graph you are referring to since I cannot process or view images as an AI text-based model. However, I can provide you with some general information about dose-volume histograms (DVH) and planning target volumes (PTV). A dose-volume histogram (DVH) is a graphical representation that illustrates the distribution of radiation doses within a s…	0	Choice B represents the most likely curve for the PTV.	yes	lucky guess? Image information is not given at all
87	The ORIOLE phase 2 randomized trial compared SBRT to observation in patients with oligometastatic prostate cancer. What outcome was increased in the SBRT arm? A. OS B. Grade 3 - 4 toxicity C. PFS D. ctDNA concentration	B	The ORIOLE phase 2 randomized trial compared Stereotactic Body Radiotherapy (SBRT) to observation in patients with oligometastatic prostate cancer. The outcome that was increased in the SBRT arm was grade 3-4 toxicity. The ORIOLE trial included patients with up to three metastatic lesions detected on conventional imaging. Patients were randomly assigned to receive either SBRT to all detectable le…	C	0	C	The ORIOLE (NCT02680587) phase 2 randomized trial compared stereotactic body radiotherapy (SBRT) to observation in patients with oligometastatic prostate cancer. The primary outcome of the study was progression-free survival (PFS). In this trial, the SBRT arm demonstrated a significant improvement in: C. PFS (Progression-Free Survival) The study found that at 6 months, the PFS rate was 61% in the…	1	Treating the sites of oligometastasis with SBRT lead to improved progression free survival and distant metastasis free survival.
88	What is the 5-year OS for MIBC treated with chemoRT? A. 15 - 20% B. 45 - 50% C. 60 - 65% D. 80 - 85%	B	The 5-year overall survival (OS) for muscle-invasive bladder cancer (MIBC) treated with chemoRT varies depending on the stage and other patient and tumor characteristics. However, the most commonly reported 5-year OS rate for MIBC treated with chemoRT is approximately 45-50%. Several clinical trials have reported 5-year survival rates in this range. For example, the Phase III BC2001 trial, which …	B	1	B	For muscle-invasive bladder cancer (MIBC) treated with chemoradiotherapy (chemoRT), the 5-year overall survival (OS) rate varies depending on the study and the patient population. However, based on the options provided: B. 45 - 50% This is a reasonable estimate for the 5-year overall survival rate for MIBC treated with chemoRT. It's important to note that the actual survival rate may differ depen…	1
89	In otherwise healthy patients with MIBC receiving chemoRT, which is an appropriate radiosensitizing chemotherapy regimen? A. Cisplatin and pemetrexed B. Carboplatin and paclitaxel C. Cisplatin and etoposide D. 5-FU and mitomycin	C	In otherwise healthy patients with muscle-invasive bladder cancer (MIBC) receiving chemoRT, the appropriate radiosensitizing chemotherapy regimen is cisplatin-based chemotherapy. The most commonly used regimen is cisplatin given concurrently with radiation therapy. Multiple randomized trials and meta-analyses have demonstrated the superiority of cisplatin-based chemotherapy over other chemotherap…	D	0	D	In the context of muscle-invasive bladder cancer (MIBC) receiving chemoradiotherapy (chemoRT), an appropriate radiosensitizing chemotherapy regimen would be: D. 5-FU (5-fluorouracil) and mitomycin This combination has been shown to be effective as a radiosensitizing regimen for bladder cancer in various studies, including the BC2001 trial. It is important to note that there are other chemotherapy…	1	A phase III randomized trial showing the efficacy of chemoradiation for bladder cancer used concurrent 5FU and mitomycin as a radiosensitizer.
90	What is a preferred surgical treatment paradigm for patients with resectable urothelial MIBC and good renal function? A. Neoadjuvant pembrolizumab followed by radical cystectomy B. Radical cystectomy followed by adjuvant cisplatin/gemcitabine C. Radical cystectomy followed by adjuvant pembrolizumab D. Neoadjuvant cisplatin/gemcitabine followed by radical cystectomy	D	The preferred surgical treatment paradigm for patients with resectable urothelial muscle-invasive bladder cancer (MIBC) and good renal function is neoadjuvant cisplatin-based chemotherapy followed by radical cystectomy. Several randomized controlled trials and meta-analyses have demonstrated the superiority of neoadjuvant cisplatin-based chemotherapy over upfront surgery (cystectomy alone) in ter…	D	1	D	For patients with resectable muscle-invasive bladder cancer (MIBC) and good renal function, a preferred surgical treatment paradigm is: D. Neoadjuvant cisplatin/gemcitabine followed by radical cystectomy Neoadjuvant cisplatin-based chemotherapy, such as the combination of cisplatin and gemcitabine, followed by radical cystectomy has been shown to improve overall survival and is considered the sta…	1
					17.5			25.5

## Sheet: 91-120
Question Number	Question	ChatGPT-3.5 answer	ChatGPT's explanation for its answer	Reference Answer	Correct?	ChatGPT-4 answer	GPT4 explanation for answer	Correct?	Rationale	contains image information?	Remark
91	What is the 4-year local control rate after SBRT for primary renal cell carcinoma? A. 60 – 70% B. 71 - 80% C. 81 – 90% D. 91% - 100%	D	The 4-year local control rate after SBRT for primary renal cell carcinoma (RCC) is approximately 91% - 100%. Several studies have reported high rates of local control with SBRT for primary RCC, with 4-year local control rates ranging from 91% to 100%. These rates are similar to those reported for surgery, and SBRT offers the advantage of being a non-invasive treatment option. Therefore, the corre…	D	1	C	Stereotactic body radiotherapy (SBRT) is a non-invasive treatment option that can be used in selected cases of primary renal cell carcinoma (RCC), particularly for patients who are not suitable for surgery or other ablative techniques. However, the use of SBRT for primary RCC is less common and not as well-studied compared to its use in other malignancies. Based on the limited available literatur…	0
92	What is the predominant pattern of failure in patients with MIBC ≥ pT3 status post radical cystectomy with negative margins? A. Inguinal lymph nodes B. Presacral nodes C. Cystectomy bed D. Iliac/obturator nodes	D	The predominant pattern of failure in patients with muscle-invasive bladder cancer (MIBC) who have undergone radical cystectomy with negative margins is the spread of cancer to the iliac/obturator lymph nodes. Therefore, the correct answer is D. Although cancer recurrence can occur in various locations, studies have consistently shown that regional lymph node involvement is the most common site o…	D	1	D	In patients with muscle-invasive bladder cancer (MIBC) of stage pT3 or higher, who have undergone radical cystectomy with negative surgical margins, the predominant pattern of failure is: D. Iliac/obturator nodes Recurrence in the pelvic lymph nodes, including the iliac and obturator nodes, is a common pattern of failure in these patients. Other potential sites of recurrence include the cystectom…	1
93	Which single feature would make a patient’s prostate cancer Unfavorable Intermediate Risk Group? A. PSA > 10 B. T2a C. Grade Group 2 D. Grade Group 3	D	The correct answer is D. Grade Group 3. The National Comprehensive Cancer Network (NCCN) classifies prostate cancer into different risk groups based on various factors, including prostate-specific antigen (PSA) level, clinical stage, and biopsy results. The unfavorable intermediate-risk group is defined as having one or more of the following features: PSA level between 10 and 20 ng/mL Clinical st…	D	1	D	According to the National Comprehensive Cancer Network (NCCN) guidelines, a patient's prostate cancer can be classified as unfavorable intermediate-risk if it has any of the following features: Clinical stage T2b-T2c Grade Group 2 or 3 PSA level 10-20 ng/mL Based on the options you provided, the single feature that would make a patient's prostate cancer unfavorable intermediate-risk is: D. Grade …	1
94	What is the lowest risk-group of prostate cancer where a metastatic workup with a bone scan may be recommended? A. Low risk B. Favorable Intermediate C. Unfavorable Intermediate D. High risk	C	The lowest risk group of prostate cancer where a metastatic workup with a bone scan may be recommended is the unfavorable intermediate-risk group. According to the National Comprehensive Cancer Network (NCCN) guidelines, a bone scan is typically not necessary for patients with low-risk or favorable intermediate-risk prostate cancer. However, for patients with unfavorable intermediate-risk or high…	C	1	C	A metastatic workup with a bone scan may be recommended for patients with prostate cancer depending on their risk group classification. According to the National Comprehensive Cancer Network (NCCN) guidelines, a bone scan may be considered for patients in the: C. Unfavorable Intermediate risk group However, it is important to note that the decision to perform a bone scan is typically based on ind…	1
95	For stage I seminoma treated with orchiectomy alone and no adjuvant treatment, what are the 15-year relapse and salvage rates respectively? A. 20% and 100% B. 30% and 100% C. 20% and 80% D. 30% and 90%	A	For stage I seminoma treated with orchiectomy alone and no adjuvant treatment, the 15-year relapse rate is approximately 15-20%, while the 15-year salvage rate is approximately 95-100%. Therefore, the closest answer choice is A) 20% and 100%. It is important to note that even though the relapse rate is around 15-20%, the majority of relapses occur within the first two years of follow-up, and late…	A	1	A	For stage I seminoma treated with orchiectomy alone and no adjuvant treatment, the 15-year relapse and salvage rates are: A. 20% and 100% In patients with stage I seminoma, the 15-year relapse rate after orchiectomy alone without adjuvant treatment is approximately 15-20%. Despite this risk of relapse, the salvage rate with chemotherapy or radiation therapy is very high, close to 100%. This means…	1
96	A 65 year-old male diagnosed with MIBC decided to proceed with bladder preservation as his treatment choice. Given no other comorbidities, normal tolerance doses and concurrent chemotherapy, what total bladder radiation dose in 1.8 - 2.0Gy/fx is appropriate? A. 50 Gy B. 55 Gy C. 64 Gy D. 74 Gy	C	For bladder preservation in muscle-invasive bladder cancer (MIBC), radiation therapy with concurrent chemotherapy is often used. The standard radiation dose fractionation scheme is 64 Gy in 32 fractions over 6.5 weeks, with concurrent chemotherapy (usually cisplatin). However, for patients with certain comorbidities or who are not candidates for the full radiation dose, a lower dose can be consid…	C	1	D	For a 65-year-old male diagnosed with muscle-invasive bladder cancer (MIBC) who has chosen bladder preservation as his treatment option and has no other comorbidities, normal tolerance doses, and concurrent chemotherapy, an appropriate total bladder radiation dose in 1.8 - 2.0 Gy per fraction would be: D. 74 Gy In the context of bladder preservation, chemoradiotherapy regimens typically involve d…	0
97	A 68 year-old male presents with favorable intermediate risk prostate cancer and elects to receive low dose rate brachytherapy alone. Which is an appropriate isotope and dose prescription? A. 125Iodine and 115 Gy B. 125Iodine and 145 Gy C. 103Palladium and 85 Gy D. 103Palladium and 100 Gy	A	Low-dose-rate (LDR) brachytherapy is an effective treatment option for favorable intermediate-risk prostate cancer. The appropriate isotope and dose prescription depend on multiple factors, including the patient's individual anatomy and tumor characteristics. However, as a general guideline: Iodine-125 (125I) and Palladium-103 (103Pd) are commonly used isotopes for LDR brachytherapy. The recommen…	B	0	A	For a 68-year-old male with favorable intermediate-risk prostate cancer who has elected to receive low-dose-rate (LDR) brachytherapy alone, an appropriate isotope and dose prescription would be: A. 125Iodine and 115 Gy Iodine-125 is a commonly used isotope for LDR brachytherapy in the treatment of prostate cancer. The American Brachytherapy Society (ABS) guidelines recommend a prescription dose o…	0
98	A 73 year-old male is diagnosed with prostate cancer and his staging workup reveals 6 bone metastases on his bone scan. Which of the following is considered a category 1 treatment recommendation per the NCCN? A. Abiraterone and prednisone with ADT B. RT to the prostate with ADT C. RT to the prostate and SBRT to the bone metastases with ADT D. Pembrolizumab with ADT	A	For a 73-year-old male with prostate cancer and bone metastases, treatment recommendations would depend on the patient's individual characteristics and preferences, such as comorbidities, overall health, and treatment goals. However, based on the National Comprehensive Cancer Network (NCCN) guidelines, the treatment option that is considered a category 1 recommendation for patients with metastati…	A	1	A	I am not a medical professional, but based on my understanding of the information available up to September 2021, option A, Abiraterone and prednisone with Androgen Deprivation Therapy (ADT) could be considered a category 1 treatment recommendation per the National Comprehensive Cancer Network (NCCN) guidelines for prostate cancer with bone metastases. However, please note that medical guidelines…	1
99	In a patient with bladder cancer, which is a CONTRAINDICATION to a bladder preservation strategy with definitive chemoRT? A. Any tumor with bilateral hydronephrosis B. T3 disease C. T2 disease D. 4 cm tumor in the right lateral wall	B	Bladder preservation with definitive chemoRT is a treatment option for selected patients with muscle-invasive bladder cancer (MIBC). However, there are some contraindications to this approach. The correct answer is B) T3 disease. T3 disease, which indicates that the cancer has invaded the perivesical tissue or adjacent organs, is a contraindication to bladder preservation with definitive chemoRT.…	A	0	A	I am not a medical professional, but based on my understanding of the information available up to September 2021, option A, "Any tumor with bilateral hydronephrosis," could be considered a contraindication to a bladder preservation strategy with definitive chemoradiotherapy (chemoRT) in a patient with bladder cancer. Bilateral hydronephrosis indicates that the tumor might be obstructing both uret…	1	Definitive chemoradiation for bladder cancer is most successful for patients without tumor associated hydronephrosis and without extensive carcinoma in situ.
100	In a patient undergoing RT for stage IIB seminoma with gross nodal disease, what dose and treatment method are recommended? A. 20 Gy with AP/PA fields B. 20 Gy using IMRT C. 36 Gy with AP/PA fields D. 36 Gy using IMRT	C	For patients with stage IIB seminoma with gross nodal disease, radiation therapy is a standard treatment option. The recommended radiation dose and treatment method depend on multiple factors, including the patient's individual characteristics and preferences, as well as institutional practice patterns. However, as a general guideline: The standard radiation dose for stage IIB seminoma with gross…	C	1	A	I am not a medical professional, but based on my understanding of the information available up to September 2021, option A, "20 Gy with AP/PA fields" (Anterior-Posterior/Posterior-Anterior fields), could be considered the recommended dose and treatment method for a patient undergoing radiotherapy for stage IIB seminoma with gross nodal disease. In general, stage IIB seminoma patients are treated …	0
101	What is the inferior border of the prostate bed RT volume with respect to the vesiculourethral anastomosis (VUA)? A. At the VUA B. 1-5 mm below the VUA C. 8-12 mm below the VUA D. 16-20 mm below the VUA	C	The inferior border of the prostate bed radiation therapy (RT) volume with respect to the vesiculourethral anastomosis (VUA) is typically 8-12 mm below the VUA. Therefore, the correct answer is C. Prostate bed RT is a postoperative treatment option for patients with prostate cancer who have undergone radical prostatectomy. The goal of prostate bed RT is to target any residual cancer cells in the …	C	1	B	I am not a medical professional, but based on my understanding of the information available up to September 2021, option B, "1-5 mm below the vesiculourethral anastomosis (VUA)," could be considered the appropriate inferior border of the prostate bed radiotherapy volume with respect to the VUA. Prostate bed radiotherapy is used to treat the prostate bed after a prostatectomy to target any remaini…	0
102	For a patient with a bladder cancer invading into the muscularis propria, with one involved lymph node below the common iliacs, what is the stage according to the AJCC 8th edition? A. IIIA B. IIIB C. IVA D. IVB	B	According to the American Joint Committee on Cancer (AJCC) 8th edition staging system, a bladder cancer invading into the muscularis propria with one involved lymph node below the common iliacs is classified as stage IIIB. Therefore, the correct answer is B. The AJCC 8th edition staging system for bladder cancer is based on the depth of invasion of the primary tumor (T stage), the presence and lo…	A	0	B	According to the American Joint Committee on Cancer (AJCC) 8th edition staging system for bladder cancer, a patient with bladder cancer invading the muscularis propria (muscle-invasive disease) and one involved lymph node below the common iliacs would be classified as stage IIIB. In the AJCC 8th edition, stage IIIB bladder cancer is defined as T3a-T4a, N1-3, M0. In this case, the tumor invading t…	0
103	For penile cancer, which features are consistent with AJCC 8th ed Stage IV disease? A. Fixed lymph node / extracapsular extension B. Invasion of the cavernosum C. Bilateral inguinal lymph node D. Unilateral inguinal nodes	C	For penile cancer, features consistent with AJCC 8th edition Stage IV disease include bilateral inguinal lymph nodes, fixed lymph node or extracapsular extension, and/or distant metastases. Therefore, the correct answer is C. The AJCC 8th edition staging system for penile cancer is based on the size and extent of the primary tumor, involvement of regional lymph nodes, and the presence of distant …	A	0	A	According to the American Joint Committee on Cancer (AJCC) 8th edition staging system for penile cancer, stage IV disease typically involves extensive local tumor invasion and/or distant metastases. Based on the available options: A. Fixed lymph node / extracapsular extension: This feature is consistent with stage IV penile cancer as it indicates extensive nodal involvement. B. Invasion of the ca…	1
104	What percent of patients have tumor marker elevation at the time of relapse from seminoma? A. 1 B. 15 C. 30 D. 45	C	Tumor marker elevation is a common feature at the time of relapse from seminoma. The most commonly used tumor markers in this setting are alpha-fetoprotein (AFP) and human chorionic gonadotropin (hCG). According to clinical studies, up to 30-40% of patients with seminoma who experience relapse will have elevated tumor markers at the time of relapse. Therefore, the closest answer choice is C. 30%.…	B	0	C	The percentage of patients with tumor marker elevation at the time of relapse from seminoma varies in the literature. However, it has been reported that approximately 30% of patients may have elevated tumor markers during the relapse. So, option C (30) would be a reasonable estimate. It is important to note that the percentage may vary depending on the study and population considered. Regular fol…	0
105	What was the result of the MRC testicular tumor working group TE10 trial, which randomized men to paraaortic strip or paraaortic plus ipsilateral iliac LN RT following inguinal orchiectomy? A. Azoospermia was not affected by RT field size B. 3-year relapse free survival was greater in the paraaortic strip RT arm C. Side effects were decreased in the paraaortic strip RT arm D. 5% of patients on ea…	B	The MRC testicular tumor working group TE10 trial was a randomized controlled trial that compared paraaortic strip radiotherapy versus paraaortic plus ipsilateral iliac lymph node radiotherapy following inguinal orchiectomy in patients with stage I seminoma. The trial aimed to determine whether the inclusion of the ipsilateral iliac nodes in the radiation field provided any additional benefit in …	C	0	C	The MRC TE10 trial was a study conducted to compare the outcomes of two different radiotherapy fields for patients with stage I seminoma following inguinal orchiectomy. The two radiotherapy fields compared were para-aortic strip radiotherapy and para-aortic plus ipsilateral iliac lymph node radiotherapy. The results of the MRC TE10 trial showed that there was no significant difference in relapse-…	1	The short-term side effects of RT were decreased, and the incidence of azoospermia was significantly decreased using paraaortic strip RT compared with a more extensive RT field (11 versus 35 percent). With a median follow-up of 4.5 years, there were nine relapses in each group (4 percent). There was only one death due to seminoma in the trial.
106	What is the MOST common site of insufficiency fracture after EBRT? A. Lumbar vertebrae B. Sacrum C. Pubis D. Acetabulum	B	Insufficiency fractures are a potential long-term complication of external beam radiation therapy (EBRT) for pelvic malignancies. The correct answer is B. Sacrum is the most common site of insufficiency fracture after EBRT. Insufficiency fractures occur when there is mechanical failure of bone tissue that is unable to withstand normal or physiological loads. In the pelvis, insufficiency fractures…	B	1	B	The MOST common site of insufficiency fracture after External Beam Radiation Therapy (EBRT) is: B. Sacrum	1
107	In the subset analysis of PORTEC-3 trial, patients with which histology MOST benefited from the addition of chemotherapy to RT? A. Endometrioid B. Carcinosarcoma C. Clear cell D. Serous	A	The PORTEC-3 trial was a randomized controlled trial designed to evaluate the effectiveness of chemotherapy added to radiotherapy (RT) in patients with high-risk endometrial cancer. The trial found that the addition of chemotherapy to RT improved disease-free survival but did not improve overall survival. In the subset analysis of PORTEC-3, patients with endometrioid histology appeared to benefit…	D	0	B	In the subset analysis of the PORTEC-3 trial, patients with which histology MOST benefited from the addition of chemotherapy to Radiation Therapy (RT) were: B. Carcinosarcoma	0		In the subset analysis of PORTEC-3 trial, patients with which histology MOST benefited from the addition of chemotherapy to RT? A. Endometrioid B. Carcinosarcoma C. Clear cell D. Serous In the subset analysis of the PORTEC-3 trial, patients with high-risk endometrial cancer with serous histology appeared to benefit the most from the addition of chemotherapy to radiotherapy. The trial found that i…					According to the above text, patients with which histology MOST benefited from the addition of chemotherapy to RT? A. Endometrioid B. Carcinosarcoma C. Clear cell D. Serous According to the provided text, the updated analysis of the PORTEC-3 trial indicates that chemoradiotherapy should be discussed and recommended, especially for women with stage III or serous cancers, or both. Therefore, the an…
108	If postoperative concurrent chemoradiation is given for endometrial cancer, what is the MOST common dose of cisplatin? A. 20 mg/m2 B. 30 mg/m2 C. 40 mg/m2 D. 50 mg/m2	D	Postoperative concurrent chemoradiation with cisplatin is a treatment option for patients with high-risk endometrial cancer, such as those with positive lymph nodes or deeply invasive tumors. The most common dose of cisplatin given in this setting is 50 mg/m2, which is usually administered once a week during radiotherapy. This dose has been shown to be effective in improving survival outcomes in …	D	1	B	The MOST common dose of cisplatin used for postoperative concurrent chemoradiation in endometrial cancer is: B. 30 mg/m2 This dose is typically given weekly during the course of radiation therapy. However, it's essential to consult with a healthcare professional to determine the appropriate treatment plan for a specific patient, as individual circumstances may vary.	0
109	Following lymphadenectomy for endometrial cancer, a focus of tumor cells measuring 0.3 mm is detected by immunohistochemistry in a paraaortic node. What is the AJCC stage? A. N0(i+) B. N1mi C. N1a D. N2mi	B	The American Joint Committee on Cancer (AJCC) staging system for endometrial cancer is based on the extent of disease, including the depth of myometrial invasion, cervical involvement, and the presence of lymph node involvement. In this case, the presence of tumor cells measuring 0.3 mm in a paraaortic node after lymphadenectomy indicates the presence of micrometastasis. According to the AJCC 8th…	D	0	A	According to the AJCC (American Joint Committee on Cancer) Cancer Staging Manual (8th edition), the staging for endometrial cancer with a focus of tumor cells measuring 0.3 mm detected by immunohistochemistry in a paraaortic node would be: A. N0(i+) N0(i+) indicates isolated tumor cells, which are defined as single tumor cells or small clusters of cells not greater than 0.2 mm in any one lymph no…	0	N2mi - Regional lymph node metastasis (greater than 0.2 mm but not greater than 2.0 mm in diameter) to para-aortic lymph nodes, with or without positive pelvic lymph nodes. This was updated in the latest, 8th edition of AJCC staging manual. FIGO staging rules for endometrial cancer have not yet been revised to match AJCC.
110	As demonstrated in the PORTEC-1 study, what is the absolute improvement in local control at 5 years with the addition of RT to stage I intermediate risk endometrial cancer patients? A. 0% B. 10% C. 20% D. 30%	A	The PORTEC-1 study was a randomized controlled trial designed to evaluate the effectiveness of postoperative radiotherapy (RT) in patients with stage I endometrial cancer at intermediate or high risk of recurrence. The trial found that RT improved local control but did not improve overall survival. In the intermediate-risk group, which comprised patients with either grade 1 or 2 endometrioid tumo…	B	0	B	The PORTEC-1 (Post Operative Radiation Therapy in Endometrial Carcinoma) study evaluated the role of external beam radiation therapy (EBRT) in stage I intermediate-risk endometrial cancer patients. The study demonstrated that the addition of RT to these patients resulted in an absolute improvement in local control at 5 years: B. 10% In the PORTEC-1 trial, the 5-year local control rate was 84% in …	1	The 5-year actuarial locoregional recurrence rates were 4% in the radiotherapy group and 14% in the control group (p<0.001). There was no difference in OS.
111	What was the approximate rate of vaginal stenosis in the EMBRACE study after cervical cancer chemoRT resulting in rectovaginal reference point dose of 85 Gy? A. 10% B. 15% C. 25% D. 35%	B	The EMBRACE study was a multi-institutional prospective cohort study that evaluated the use of image-guided adaptive brachytherapy (IGABT) in the treatment of locally advanced cervical cancer. The study included 744 patients who received chemoradiotherapy (CTRT) followed by MRI-guided IGABT. The study reported the rate of vaginal stenosis at 2 years after treatment, which was defined as a vaginal…	D	0	none	The EMBRACE study (An International Study on MRI-guided Brachytherapy in Locally Advanced Cervical Cancer) focused on image-guided adaptive brachytherapy in combination with external beam radiation therapy and concurrent chemotherapy for locally advanced cervical cancer patients. The study reported the rate of vaginal stenosis as a late side effect of treatment. While I could not find the exact r…	0
112	What is the purpose of the structure outlined on this treatment planning image for cervical cancer? A. ITV of Uterus based on bladder filling B. ITV of Bowel based on bladder filling C. ITV of Sigmoid based on rectal filling D. GTV of Uterus based on bladder filling	C	It is difficult to determine the exact structure being referred to without the treatment planning image. However, based on the given answer choices, it is likely that the structure being outlined is the ITV (Internal Target Volume) of the sigmoid based on rectal filling. In the treatment planning process for cervical cancer, the ITV represents the volume of tissue that requires treatment to ensur…	A	0	none	As an AI language model, I am unable to view images. However, I would be happy to help answer any questions you have about cervical cancer treatment planning or other related topics. Please provide a description of the structure or information you are seeking, and I'll do my best to assist you.	0		Yes
113	In cervical cancer, what is associated with open abdominal hysterectomies compared to minimally invasive approaches? A. Lower rates of DFS and OS B. Lower rates of DFS, but no OS difference C. Higher rates of DFS, but no OS difference D. Higher rates of DFS and OS	A	The surgical management of early-stage cervical cancer can be performed using either an open abdominal approach or a minimally invasive approach, such as laparoscopy or robotic-assisted surgery. The LACC trial was a randomized controlled trial designed to evaluate the effectiveness of minimally invasive surgery compared to open abdominal surgery in patients with early-stage cervical cancer. The t…	D	0	B	A landmark study published in the New England Journal of Medicine in 2018 compared minimally invasive surgery (laparoscopic or robot-assisted) with open abdominal radical hysterectomy for early-stage cervical cancer. The study found that minimally invasive surgery was associated with: B. Lower rates of DFS (Disease-Free Survival), but no OS (Overall Survival) difference It is essential to note th…	0
114	According to the original GEC ESTRO working group recommendations from 2006 for cervical cancer brachytherapy, what parameter MUST be reported for the high-risk CTV? A. V90 B. D90 C. V95 D. D95	B	The GEC ESTRO (Groupe Européen de Curiethérapie - European Society for Radiotherapy & Oncology) working group published recommendations in 2005 and 2011 for image-based brachytherapy (BT) in cervical cancer. According to the original GEC ESTRO working group recommendations from 2006, the minimum parameter that MUST be reported for the high-risk CTV (Clinical Target Volume) is the D90. The D90 rep…	B	1	B	According to the original GEC-ESTRO (Groupe Européen de Curiethérapie and the European Society for Radiotherapy & Oncology) working group recommendations from 2006 for cervical cancer brachytherapy, the parameter that MUST be reported for the high-risk clinical target volume (HR-CTV) is: B. D90 D90 refers to the minimum dose received by 90% of the high-risk clinical target volume (HR-CTV). This p…	1
115	For cervical brachytherapy, what is the risk of fistulae development when the total rectal D2cc EQD2 of ≥75 Gy? A. <1% B. 2-5% C. 6-10% D. >10%	B	The risk of developing a rectovaginal fistula is an important consideration when delivering brachytherapy for cervical cancer. The risk of fistula development is related to the dose delivered to the rectum, with higher doses associated with a greater risk of fistula formation. According to the GEC-ESTRO (Groupe Européen de Curiethérapie - European Society for Radiotherapy & Oncology) guidelines, …	D	0	D	The risk of fistulae development, specifically rectovaginal or rectourethral fistulae, increases with higher radiation doses to the rectum during cervical brachytherapy. Based on the available literature, when the total rectal D2cc (minimum dose to the most exposed 2 cubic centimeters) EQD2 (equivalent dose in 2 Gy fractions) is ≥75 Gy, the risk of fistulae development is: D. >10% It is important…	1	A large DVH analysis has shown that rectal D2cc doses ≤ 75 Gy was associated with a 2.7% rate of fistula development vs 12.5% when D2cc is >75 Gy.
116	What muscle is indicated by the arrow? A. Iliacus B. Internal obturator C. Psoas D. Piriformis	B	It is difficult to determine the muscle being referred to without an image or context. However, based on the given answer choices, the muscle indicated by the arrow could be the internal obturator muscle. The internal obturator muscle is a flat, triangular muscle located in the pelvic area. It arises from the inner surface of the hip bone and the ischial tuberosity and inserts into the greater tr…	D	0	none	As an AI language model, I am unable to view images or identify structures within them, such as arrows pointing to specific muscles. However, I can provide information on the muscles listed in your options. If you describe the muscle's location or characteristics, I can try to help you identify it.	0		1
117	What genetic syndrome predisposes to a higher risk of endometrial cancer? A. Hereditary nonpolyposis colorectal cancer B. Ataxia-telangectasia C. Fanconi’s Anemia D. Li-Fraumeni	A	Hereditary nonpolyposis colorectal cancer (HNPCC), also known as Lynch syndrome, predisposes individuals to a higher risk of endometrial cancer. HNPCC is an autosomal dominant genetic disorder that increases the risk of various cancers, including colorectal, endometrial, ovarian, gastric, pancreatic, small bowel, hepatobiliary, and urothelial cancers. It is caused by germline mutations in DNA mis…	A	1	A	A. Hereditary nonpolyposis colorectal cancer (HNPCC), also known as Lynch syndrome, is a genetic syndrome that predisposes individuals to a higher risk of endometrial cancer. In addition to endometrial cancer, Lynch syndrome is also associated with an increased risk of colorectal cancer and several other types of cancer, such as ovarian, gastric, small bowel, and urinary tract cancers.	1
118	What is a benefit of IMRT over 3D-CRT after hysterectomy for gynecologic cancers? A. OS B. Local control C. Less acute GI side effects D. Improved patient throughput	C	Intensity-modulated radiation therapy (IMRT) and three-dimensional conformal radiation therapy (3D-CRT) are two techniques used to deliver external beam radiation therapy (EBRT) for gynecologic cancers after hysterectomy. One of the benefits of IMRT over 3D-CRT is the potential for reducing acute gastrointestinal (GI) side effects, such as diarrhea and rectal bleeding. IMRT allows for more precis…	C	1	C	A benefit of Intensity-Modulated Radiation Therapy (IMRT) over 3D Conformal Radiation Therapy (3D-CRT) after hysterectomy for gynecologic cancers is: C. Less acute gastrointestinal (GI) side effects IMRT allows for more precise dose delivery and better conformality to the target volume, which can help spare surrounding healthy tissue, such as the gastrointestinal organs. As a result, patients rec…	1
119	What is the preferred postoperative treatment for IBG2 endometrioid adenocarcinoma of the endometrium with positive LVI? A. Pelvic EBRT B. Concurrent chemoRT C. Chemotherapy alone D. Re-resection of residual vaginal tissue	A	The postoperative treatment for endometrial cancer depends on several factors, including the stage, grade, and histology of the tumor, as well as the presence of certain risk factors, such as lymphovascular invasion (LVI). In IBG2 (intermediate risk) endometrioid adenocarcinoma of the endometrium with positive LVI, the preferred postoperative treatment is pelvic external beam radiation therapy (E…	A	1	B	For patients with stage IB grade 2 (IBG2) endometrioid adenocarcinoma of the endometrium with positive lymphovascular space invasion (LVI), the preferred postoperative treatment is: B. Concurrent chemoradiation (chemoRT) Concurrent chemoradiation combines external beam radiation therapy (EBRT) with chemotherapy, which is typically given as a radiosensitizer. This approach has been shown to improv…	0
120	Which brachytherapy apparatus is the LEAST suitable in newly diagnosed, medically inoperable endometrial cancer? A. Tandem and ring B. Multichannel vaginal cylinder C. Heyman packing D. Tandem and ovoids	D	The choice of brachytherapy apparatus for endometrial cancer depends on several factors, including the extent and location of the disease, the patient's anatomy, and the treatment goals. In newly diagnosed, medically inoperable endometrial cancer, the least suitable brachytherapy apparatus is the tandem and ovoids. This is because the use of tandem and ovoids requires the placement of the ovoids …	B	0	C	In the context of newly diagnosed, medically inoperable endometrial cancer, the LEAST suitable brachytherapy apparatus among the options provided would be: C. Heyman packing Heyman packing is an older technique used primarily for the treatment of cervical cancer. It involves placing radioactive sources within gauze or cotton packing material in the uterine cavity and vaginal fornices. More modern…	0
					15			14

## Sheet: 121-150
Question Number	Question	ChatGPT-3.5 answer	ChatGPT's explanation for its answer	Reference Answer	Correct?	ChatGPT-4 answer	GPT4 explanation for answer	Correct?	Rationale	contains image information?	Remark
121	What is an expected adverse reaction to cervical brachytherapy? A. Bacteremia B. Insufficiency fracture C. Lymphedema D. Hyperpigmentation	none	Cervical brachytherapy is a treatment technique used for cervical cancer that involves the placement of a radioactive source directly into the cervix and surrounding tissues. This technique is effective in delivering a high dose of radiation to the tumor while minimizing the dose to nearby healthy tissues. One of the expected adverse reactions to cervical brachytherapy is acute or chronic vaginal…	A	0	C	An expected adverse reaction to cervical brachytherapy is: C. Lymphedema Lymphedema, or swelling caused by a buildup of lymph fluid, can occur as a side effect of cervical brachytherapy, particularly when the treatment is combined with pelvic lymph node dissection. Radiation therapy can cause damage to the lymphatic system, leading to impaired lymphatic drainage and resulting in lymphedema. Other…	0	Brachytherapy for intact cervical cancer is an example of an invasive medical procedure. As such, it is associated with a risk of infection including sepsis. Other syndromes listed may result from pelvic EBRT but are unlikely to be caused by brachytherapy.
122	What is a gray zone in MR-assisted cervical brachytherapy? A. High T2 signal in gross tumor B. Avoidance structure within the bladder wall C. Area at high risk for residual microscopic disease D. Avoidance structure within the rectal lumen	C	In MR-assisted cervical brachytherapy, the gray zone refers to an area of intermediate signal intensity on T2-weighted MRI images. The gray zone is located between the high signal intensity of the tumor and the low signal intensity of the surrounding healthy tissues. This area is often at high risk for residual microscopic disease after radiation therapy and is therefore a target for dose escalat…	C	1	C	A "gray zone" in MR-assisted cervical brachytherapy refers to: C. Area at high risk for residual microscopic disease In the context of cervical brachytherapy, the gray zone is the region surrounding the visible tumor on MR images where there is a high likelihood of microscopic tumor involvement. This area may not be clearly delineated on imaging but is still considered at risk for residual diseas…	1
123	What is the MOST appropriate total EQD2 limit for D2cc of the urinary bladder in the treatment of intact cervical cancer? A. 55 Gy B. 80 Gy C. 85 Gy D. 90 Gy	D	The dose constraint for the urinary bladder in cervical cancer treatment is an important consideration to reduce the risk of radiation-induced toxicity to this organ. The recommended dose limit for the urinary bladder depends on the dose fractionation schedule and the equivalent dose in 2-Gy fractions (EQD2). According to the GEC-ESTRO (Groupe Européen de Curiethérapie - European Society for Radi…	B	0	A	For the treatment of intact cervical cancer, the MOST appropriate total EQD2 (equivalent dose in 2 Gy fractions) limit for the D2cc (minimum dose to the most exposed 2 cubic centimeters) of the urinary bladder is: A. 55 Gy This dose constraint is based on the recommendations provided by the Groupe Européen de Curiethérapie and European Society for Radiotherapy & Oncology (GEC-ESTRO) for cervical …	0	Women undergoing cervical implants are at risk for late, severe bladder toxicity. The first generation of high dose-rate brachytherapy data was interpreted as evidence for relatively high radiation tolerance of the bladder. However, current practice guidelines for brachytherapy suggest limiting total bladder dose to < 80 Gy.
124	Which of the DVH parameters is acceptable in postoperative cervical IMRT? A. Small bowel Dmax = 52.5 Gy B. Femur Dmax = 55 Gy C. Bladder V45 Gy = 75% D. Pelvic bone marrow D40 Gy = 60%	B	In postoperative cervical IMRT, it is important to consider the dose to nearby critical structures, such as the small bowel, femur, bladder, and pelvic bone marrow. The acceptable DVH (dose-volume histogram) parameters depend on the tolerance dose of each organ at risk and the dose constraints used in the treatment plan. According to the QUANTEC (Quantitative Analyses of Normal Tissue Effects in …	A	0	D	Among the options provided, the acceptable dose-volume histogram (DVH) parameter for postoperative cervical intensity-modulated radiation therapy (IMRT) is: D. Pelvic bone marrow D40 Gy = 60% This parameter suggests that 60% of the pelvic bone marrow receives a dose of 40 Gy, which is within acceptable limits for postoperative cervical IMRT. It's essential to adhere to dose constraints for surrou…	0	When 50-50.4 Gy is prescribed for a resected cervical cancer, a small portion of bowel within the PTV expansion would be expected to the receive prescribed dose + acceptable inhomogeneity. Volume of the bladder receiving high dose should be limited using intensity modulation techniques. The spinal cord dose can be kept below 45 Gy in all adjuvant scenarios, even if PTV is extended into the para-a…
125	Which arrow points to an abnormality MOST likely to be caused by stage IIB cervical cancer?									1
126	Which nodal levels are included in the CTV when treating a cT2N0 nasopharyngeal carcinoma confined to the nasopharynx? A. Bilateral retropharyngeal lymph nodes and cervical lymph node levels II, III, and Va B. Bilateral retropharyngeal lymph nodes and cervical lymph node levels IB, II, III C. Bilateral cervical lymph node levels IB, II, III, IV and Va D. Bilateral cervical lymph node levels IB, I…	A	The selection of nodal levels included in the clinical target volume (CTV) for nasopharyngeal carcinoma (NPC) depends on the stage and location of the tumor. For a cT2N0 NPC confined to the nasopharynx, the nodal levels included in the CTV typically consist of bilateral retropharyngeal lymph nodes and cervical lymph node levels II, III, and Va. This is based on the pattern of lymphatic spread fro…	A	1	A	When treating a cT2N0 nasopharyngeal carcinoma confined to the nasopharynx, the clinical target volume (CTV) should include the following nodal levels: A. Bilateral retropharyngeal lymph nodes and cervical lymph node levels II, III, and Va Nasopharyngeal carcinoma typically spreads to the retropharyngeal lymph nodes and the upper cervical lymph nodes first. Therefore, for a cT2N0 case, it is comm…	1
127	A patient presents with nasal congestion, epistaxis, and progressive bilateral cervical lymphadenopathy. Flexible endoscopy demonstrates a mass posterior to the nasal choanae, and biopsy confirms keratinizing squamous cell carcinoma, EBV negative. Axial PET-CT and T1-weighted MRI images are shown below. What is the most appropriate clinical stage for this patient? A. T2N0 B. T1N1 C. T1N2 D. T2N1	C	Based on the axial PET-CT and T1-weighted MRI images, the patient has a large primary tumor involving the nasopharynx and extending into the nasal cavity, as well as bilateral cervical lymphadenopathy. There is no evidence of distant metastasis. According to the 8th edition of the AJCC staging system for nasopharyngeal carcinoma, the T staging of the primary tumor is based on the extent of the tu…	C	1	none	As an AI language model, I am unable to view images such as PET-CT and MRI scans. However, I can help you with the staging process based on the provided clinical information. To determine the most appropriate clinical stage for this patient, please provide more information about the tumor extension, size, and lymph node involvement based on the imaging studies.	0		1
128	What is the recommended adjuvant therapy for a patient with a resected oral tongue cancer, pT2N1 cM0 with PNI, LVI, 5mm margin, and depth of invasion 7mm? A. RT to the primary site and bilateral neck level I-IV B. RT to the primary site and bilateral neck level I-III C. RT to the primary site D. ChemoRT to the primary site and bilateral neck level I-IV	D	The selection of adjuvant therapy for patients with resected oral tongue cancer depends on several factors, including the stage of the disease, the presence of high-risk features, and the patient's overall health status. In the case presented, the patient has a pT2N1 cM0 oral tongue cancer with perineural invasion (PNI), lymphovascular invasion (LVI), narrow margin, and a deep invasion of 7mm. Th…	A	0	A	For a patient with resected oral tongue cancer, pT2N1 cM0, with perineural invasion (PNI), lymphovascular invasion (LVI), a 5mm margin, and a depth of invasion of 7mm, the recommended adjuvant therapy is: A. RT to the primary site and bilateral neck level I-IV This recommendation is based on the presence of multiple adverse risk factors, such as PNI, LVI, and positive nodal status. Adjuvant radia…	1	LVI and PNI are indications for adjuvant treatment. In the absence of ECE (pN2a or N3b) and positive margins concurrent chemotherapy is not indicated. Oral tongue cancer has metastatic skip lesions to level IV ~15% of the time and depth of invasion >4 mm is high risk of lymph node involvement.
129	For resected oral cavity cancer with extranodal extension, the key benefit of adding concurrent cisplatin to postoperative RT is the reduction of: A. local-regional recurrence. B. metastatic disease. C. second primary cancers. D. radiation dose.	A	The addition of concurrent chemotherapy to postoperative radiation therapy (RT) has been shown to improve outcomes in patients with resected oral cavity cancer with high-risk features, including extranodal extension (ENE). The key benefit of adding concurrent cisplatin to postoperative RT is the reduction of local-regional recurrence. Extranodal extension is a well-known predictor of locoregional…	A	1	A	For resected oral cavity cancer with extranodal extension, the key benefit of adding concurrent cisplatin to postoperative radiation therapy (RT) is the reduction of: A. local-regional recurrence. Concurrent chemoradiation with cisplatin has been shown to improve locoregional control in patients with high-risk features, such as extranodal extension. The combination of cisplatin and radiation ther…	1
130	How does smoking during treatment of oropharyngeal cancer affect OS in the risk stratified RTOG 0129 study? A. No impact on OS B. Decreased by ≈5% C. Decreased by ≈15% D. Decreased by ≈25%	D	Smoking is a well-known risk factor for oropharyngeal cancer and has been associated with a worse prognosis and decreased survival in patients with head and neck cancer. The RTOG 0129 study was a phase III trial that evaluated the role of concurrent chemoradiotherapy (CRT) in patients with locally advanced oropharyngeal cancer. The study included a risk stratification based on HPV (human papillom…	D	1	D	Smoking during the treatment of oropharyngeal cancer has a significant negative impact on overall survival (OS). In the risk-stratified RTOG 0129 study, smoking during treatment was associated with a: D. Decreased OS by ≈25% The study demonstrated that smoking during treatment significantly worsened outcomes in oropharyngeal cancer patients, including decreased overall survival. This highlights t…	1
131	The ORATOR trial compared RT +/- chemotherapy to transoral robotic surgery and neck dissection with adjuvant treatment as indicated for oropharyngeal squamous cell carcinoma. What did this study show with regards to the primary endpoint, swallowing-related QOL scores 1 year after treatment? A. Surgery was superior B. Radiation was superior C. There was no difference D. The addition of chemotherap…	C	The ORATOR trial was a randomized phase II trial that compared transoral robotic surgery (TORS) with neck dissection and adjuvant treatment as indicated to primary radiation therapy (RT) with or without chemotherapy in patients with oropharyngeal squamous cell carcinoma (OPSCC). The primary endpoint of the study was swallowing-related quality of life (QOL) scores 1 year after treatment, as measur…	B	0	none	I am an AI language model, and I cannot access real-time information or provide updates on ongoing clinical trials. Since my knowledge is limited to information up to September 2021, I am unable to provide information about the ORATOR trial or its results, as they may have been published after my knowledge cutoff date. I recommend consulting more recent sources, such as peer-reviewed journals or …	0	Patients treated with radiotherapy showed superior swallowing-related quality of life (QOL) scores 1 year after treatment. QOL at 1 year was established using the MD Anderson Dysphagia Inventory (MDADI) score. MDADI total scores at 1 year were mean 86.9 (SD 11.4) in the radiotherapy group versus 80.1 (13.0) in the TORS plus neck dissection group (p=0.042).
132	What is the stage group for a 1 cm thyroid nodule that is fully contained in the lobe on ultrasound, biopsy shows anaplastic thyroid carcinoma, and PET CT indicates no other disease? A. IA B. II C. IIIA D. IVA	D	The staging of anaplastic thyroid carcinoma (ATC) is based on the TNM staging system, which takes into account the size and extent of the tumor (T), involvement of regional lymph nodes (N), and the presence of distant metastases (M). According to the American Joint Committee on Cancer (AJCC) 8th edition staging system for thyroid cancer, a tumor with a maximum diameter of 1 cm or less that is con…	D	1	D	According to the American Joint Committee on Cancer (AJCC) Cancer Staging Manual (8th edition), anaplastic thyroid carcinoma is staged differently than other types of thyroid cancer, as it is a highly aggressive and rapidly spreading malignancy. Anaplastic thyroid carcinoma does not have stages IA, II, or IIIA. For anaplastic thyroid carcinoma, the stage group is determined as follows: Stage IVA:…	1
133	Which treatment offers the highest chance of larynx preservation for locally advanced (T3/T4) larynx cancer? A. RT alone B. Induction chemotherapy followed by RT C. RT followed by chemotherapy D. Concurrent chemoRT	D	The goal of treatment for locally advanced larynx cancer is to achieve disease control while preserving laryngeal function and avoiding the need for a total laryngectomy whenever possible. Several treatment approaches have been developed to achieve this goal, including radiotherapy (RT), chemotherapy (CT), and surgery, either alone or in combination. According to several randomized controlled tri…	D	1	D	For locally advanced (T3/T4) laryngeal cancer, the treatment approach with the highest chance of larynx preservation is: D. Concurrent chemoradiotherapy (chemoRT) Concurrent chemoradiotherapy has been shown in multiple studies to improve larynx preservation rates compared to radiotherapy alone or sequential chemotherapy and radiotherapy. This approach combines chemotherapy and radiation therapy a…	1
134	Twelve weeks after chemoRT for a cT3N1 larynx cancer, a patient has a complete response on office examination and PET-CT with IV contrast. What is the MOST appropriate next step? A. Neck dissection B. Repeat PET-CT in 4 weeks C. Clinical monitoring D. Exam under anesthesia	C	After chemoradiotherapy (chemoRT) for larynx cancer, it is common to perform clinical and radiologic evaluations to assess the response to treatment and determine the need for additional interventions. The optimal timing and frequency of these evaluations are not well established, and there is no consensus on the best approach. In the scenario presented, the patient has a complete response 12 wee…	C	1	C	In the given scenario, the patient with cT3N1 laryngeal cancer has shown a complete response to chemoradiotherapy (chemoRT) on both office examination and PET-CT with IV contrast. The MOST appropriate next step would be: C. Clinical monitoring Since the patient has demonstrated a complete response to the treatment, close clinical monitoring is the most appropriate choice. This involves regular fo…	1
135	A patient presents with progressive hoarseness and odynophagia. CT of the neck is shown below. There is no lymphadenopathy or distant metastases. Which treatment would provide the optimal tumor control? A. RT to 70 Gy in 35 Fx B. Induction chemotherapy followed by RT to 70 Gy in 35 Fx C. Concurrent cisplatin-based chemoRT to 70 Gy in 35 Fx D. Total laryngectomy and adjuvant (chemo)RT based on pat…	C	The optimal treatment for larynx cancer depends on several factors, including the tumor stage, the patient's overall health status, and the goals of treatment. In the scenario presented, the patient has progressive hoarseness and odynophagia, but there is no lymphadenopathy or distant metastases. Based on the CT of the neck, the tumor appears to involve the supraglottic larynx. For early-stage la…	D	0	C,D	In the absence of the actual CT image, I will assume that the CT scan reveals a locally advanced laryngeal cancer without lymphadenopathy or distant metastases. In this scenario, the primary goal is to provide optimal tumor control while preserving laryngeal function, if possible. Based on current guidelines and evidence, the treatment that offers the best chance for both tumor control and larynx…	0.5	The purpose of this question is to identify optimal treatment of resectable clinical stage T4a larynx cancer. The patient has significant extrathyroidal extension with cortical breakthrough of the thyroid cartilage. Although controversial to some, the best level of evidence indicates optimal local control and survival with definitive surgical treatment.	1
136	What were the OS outcomes in the EORTC 24891 which randomized patients with locally advanced hypopharynx squamous cancer to surgical resection followed by RT versus a larynx preservation approach (3 cycles induction chemotherapy followed by RT in complete responders)? A. Better with larynx preservation approach B. Worse with larynx preservation approach C. Non-inferior with larynx preservation ap…	D	The EORTC 24891 trial was a randomized controlled trial that compared surgical resection followed by RT to a larynx preservation approach (three cycles of induction chemotherapy followed by RT in complete responders) in patients with locally advanced hypopharyngeal squamous cell carcinoma. The trial aimed to evaluate the efficacy of these two treatment approaches in terms of overall survival (OS)…	C	0	C	The EORTC 24891 trial was a randomized study that investigated the outcomes of patients with locally advanced hypopharyngeal squamous cell carcinoma. The trial compared surgical resection followed by radiotherapy (RT) with a larynx preservation approach, which involved three cycles of induction chemotherapy followed by RT in complete responders. The primary endpoint of the trial was larynx preser…	1
137	A 52 year-old non-smoker presents with a single right level II lymph node that measures 2.5 cm. His history, physical exam, and fiberoptic laryngoscopy are negative for a primary site. What are the next steps for work-up? A. FNA, HPV testing, contrast-enhanced CT, PET-CT, exam under anesthesia B. Nodal excision, HPV testing, contrast-enhanced CT, exam under anesthesia, PET-CT C. Core needle biops…	A	In a patient presenting with a single cervical lymph node with no identifiable primary tumor on history, physical exam, or imaging, the workup typically includes a combination of biopsy, imaging, and HPV testing to establish a diagnosis and guide treatment. Fine-needle aspiration (FNA) is a minimally invasive and commonly used procedure to obtain a tissue sample from the lymph node for cytologic …	A	1	A	In the case of a patient presenting with a single enlarged lymph node and no apparent primary site, the work-up should aim to identify the primary tumor, determine the extent of the disease, and assess the possibility of metastatic lymphadenopathy. The appropriate next steps for work-up could include: A. FNA, HPV testing, contrast-enhanced CT, PET-CT, exam under anesthesia Fine-needle aspiration …	1
138	Which salivary malignancy is MOST likely to be HER2+? A. Adenoid cystic carcinoma B. Hyalinizing clear cell carcinoma C. Low grade mucoepidermoid carcinoma D. Salivary ductal carcinoma	D	Salivary ductal carcinoma (D) is the most likely salivary malignancy to be HER2+. Salivary ductal carcinoma is a rare, aggressive tumor that shows histologic features similar to those of ductal carcinoma of the breast. HER2 positivity is common in salivary ductal carcinoma and can be targeted with HER2-directed therapies such as trastuzumab. Adenoid cystic carcinoma (A), hyalinizing clear cell ca…	D	1	D	D. Salivary ductal carcinoma Salivary ductal carcinoma (SDC) is the most likely salivary malignancy to be HER2+ (human epidermal growth factor receptor 2 positive) among the options listed. SDC is an aggressive, high-grade tumor that resembles ductal carcinoma of the breast, both histologically and immunohistochemically. HER2 overexpression has been reported in a significant proportion of salivar…	1
139	A patient has an enlarging lesion in the left hard palate and nasal cavity. The patient endorses numbness of the medial portion of the left nasolabial fold indicating involvement of which nerve? A. Vidian nerve B. Greater and lesser palatine nerves C. Infraorbital nerve D. Mental nerve	C	The numbness of the medial portion of the left nasolabial fold suggests involvement of the infraorbital nerve, therefore the correct answer is C. The infraorbital nerve is a branch of the maxillary nerve (V2) and provides sensory innervation to the skin of the lower eyelid, the upper lip, and the medial portion of the cheek. The infraorbital nerve can be affected by tumors or lesions located in t…	C	1	C	The patient's symptoms of numbness in the medial portion of the left nasolabial fold are indicative of involvement of: C. Infraorbital nerve The infraorbital nerve is a branch of the maxillary division (V2) of the trigeminal nerve (cranial nerve V). It provides sensory innervation to the lower eyelid, cheek, side of the nose, and the upper lip, including the nasolabial fold. In this case, the enl…	1
140	What is included in the postoperative radiation volume for a 5.1 cm Merkel cell carcinoma of the left temple after wide local excision of the primary? A. Surgical bed B. Surgical bed, left parotid C. Surgical bed, left parotid and neck D. Surgical bed and left neck	A	The postoperative radiation volume for a 5.1 cm Merkel cell carcinoma of the left temple after wide local excision of the primary depends on the stage of the disease and the presence of regional lymph node involvement. In general, the postoperative radiation volume for a Merkel cell carcinoma after wide local excision includes the surgical bed with a margin of at least 1-2 cm, as well as any regi…	C	0	B	The appropriate postoperative radiation volume for a 5.1 cm Merkel cell carcinoma of the left temple after wide local excision of the primary would typically include: B. Surgical bed, left parotid Merkel cell carcinoma (MCC) is a rare and aggressive skin cancer. Postoperative radiation therapy is often recommended to reduce the risk of local recurrence and improve outcomes, especially in cases of…	0	Skin on the temple drains to the parotid lymph nodes and then to level Ib-III. Adjuvant radiation of Merkel cell carcinoma would include the surgical bed and draining nodal regions.
141	Cranial nerve IX exits the skull base through which opening? A. Foramen spinosum B. Foramen ovale C. Jugular foramen D. Foramen lacerum	C	Cranial nerve IX, also known as the glossopharyngeal nerve, exits the skull base through the jugular foramen, therefore the correct answer is C. The jugular foramen is a large opening located at the junction of the temporal and occipital bones, posterior to the carotid canal. It is formed by the petrous part of the temporal bone and the occipital bone and serves as a passage for several important…	C	1	C	Cranial nerve IX, also known as the glossopharyngeal nerve, exits the skull base through the: C. Jugular foramen The jugular foramen is a large opening located at the base of the skull between the temporal and occipital bones. In addition to the glossopharyngeal nerve, the jugular foramen also serves as the exit point for cranial nerves X (vagus nerve) and XI (accessory nerve), as well as the int…	1
142	The inferior end of the middle scalene muscle inserts onto which bone? A. Sternum B. Clavicle C. 1st rib D. Scapula	C	The inferior end of the middle scalene muscle inserts onto the 1st rib, therefore the correct answer is C. The scalene muscles are a group of three muscles located in the lateral neck that function to assist with respiration and movement of the cervical spine. The middle scalene muscle originates from the transverse processes of the lower cervical vertebrae and inserts onto the first rib, while t…	C	1	C	The inferior end of the middle scalene muscle inserts onto: C. 1st rib The middle scalene muscle is one of the three scalene muscles located in the lateral neck region. It originates from the transverse processes of the cervical vertebrae (C2-C7) and inserts onto the first rib, specifically the posterior aspect of its scalene tubercle. The middle scalene muscle, along with the anterior and poster…	1		1
143	What is the level of the pathologic lymph node indicated on PET-CT and MRI? A. IV B. V C. VI D. VII							0		1
144	A patient presents with a right lateral oral tongue SCC, 1.5 cm in size, 8mm depth of invasion, and ipsilateral adenopathy in level Ib (2 cm) and IIa (2.5cm). There is overt extranodal extension of the 1b node. Metastatic work-up is negative. What is the clinical stage? A. T1N2bM0, Stage IVa B. T2N2bM0, Stage IVa C. T1N2aM0, Stage IVa D. T2N3bM0, Stage IVb	B	Based on the information provided, the clinical stage of the patient's right lateral oral tongue SCC would be T2N2bM0, Stage IVa. The tumor is classified as T2 based on its size (1.5 cm) and depth of invasion (8mm). The ipsilateral adenopathy in level Ib (2 cm) and IIa (2.5cm) indicates the involvement of two lymph node regions and is classified as N2b. The presence of overt extranodal extension …	D	0	B	According to the AJCC Cancer Staging Manual (8th edition), the clinical stage for this patient with a right lateral oral tongue squamous cell carcinoma (SCC) can be determined as follows: Primary tumor (T): The tumor size is 1.5 cm and has a depth of invasion of 8 mm. This categorizes it as T2 (tumor >1 cm but ≤2 cm in greatest dimension). Regional lymph nodes (N): The patient has ipsilateral ade…	0
145	A patient with p16-positive squamous cell carcinoma of a cervical lymph node with no identified primary on comprehensive workup is staged according to which staging rules? A. Nasopharynx B. Oropharynx (p16-) and hypopharynx C. HPV-mediated (p16+) oropharyngeal cancer D. Cervical lymph nodes and unknown primary tumors of the head and neck	D	A patient with p16-positive squamous cell carcinoma of a cervical lymph node with no identified primary on comprehensive workup is staged according to the guidelines for cervical lymph nodes and unknown primary tumors of the head and neck, therefore the correct answer is D. These guidelines are specific to patients with metastatic squamous cell carcinoma in a cervical lymph node with no identifia…	C	0	C	A patient with p16-positive squamous cell carcinoma of a cervical lymph node and no identified primary on comprehensive workup is staged according to the following staging rules: C. HPV-mediated (p16+) oropharyngeal cancer In cases where a primary tumor cannot be identified, but the cervical lymph node is p16-positive, it is generally assumed that the primary tumor is an HPV-mediated oropharyngea…	1
146	In two randomized trials comparing concurrent cisplatin + RT versus cetuximab + RT in low risk HPV+ oropharynx cancer patients, what was the outcome with using cetuximab + RT? A. Decreased acute toxicity B. Increased compliance C. Decreased overall survival D. Increased locoregional control	D	In two randomized trials comparing concurrent cisplatin + RT versus cetuximab + RT in low risk HPV+ oropharynx cancer patients, the outcome with using cetuximab + RT was: D. Increased locoregional control. The two randomized trials (RTOG 1016 and De-ESCALaTE HPV) showed that cetuximab + RT achieved similar overall survival as cisplatin + RT in patients with low-risk HPV+ oropharyngeal cancer, but…	C	0	C	While there were no specific randomized trials that directly compared concurrent cisplatin + RT versus cetuximab + RT exclusively in low-risk HPV+ oropharynx cancer patients, the RTOG 1016 and De-ESCALaTE HPV trials compared these treatments in patients with HPV-positive oropharyngeal cancer in general. In both of these trials, the use of cetuximab + RT resulted in: C. Decreased overall survival …	1
147	Which systemic agent is used in the treatment of nasopharyngeal cancer but is not commonly used for other squamous cell carcinomas of the head and neck? A. Carboplatin B. Hydroxyurea C. Gemcitabine D. Pembrolizumab	D	The systemic agent that is used in the treatment of nasopharyngeal cancer but is not commonly used for other squamous cell carcinomas of the head and neck is D. Pembrolizumab. Pembrolizumab is a type of immunotherapy that targets the programmed death receptor-1 (PD-1) pathway, which is commonly overexpressed in nasopharyngeal cancer. This makes pembrolizumab a potential treatment option for patie…	C	0	B	B. Hydroxyurea Hydroxyurea is a systemic agent that has been used in the treatment of nasopharyngeal cancer but is not commonly used for other squamous cell carcinomas of the head and neck. In nasopharyngeal cancer, hydroxyurea has been used in combination with other chemotherapeutic agents and concurrent radiotherapy. The use of hydroxyurea is less common in other head and neck cancers, where pl…	0
148	What is the rate of transformation of oral dysplasia to invasive cancer? A. 10% B. 30% C. 50% D. 70%	A	The rate of transformation of oral dysplasia to invasive cancer varies depending on the grade of dysplasia and other factors such as age and tobacco use. However, in general, the rate of transformation of oral dysplasia to invasive cancer is estimated to be around 1-2% per year. Therefore, the answer to the question is not one of the provided options.What is the closet rate of transformation of o…	A	1	A	A. 10% Oral dysplasia is a precancerous lesion in the oral cavity that has the potential to transform into invasive cancer. The rate of transformation of oral dysplasia to invasive cancer varies among studies, but it is generally estimated to be around 10%. The risk of malignant transformation is higher for lesions classified as severe dysplasia or carcinoma in situ, and lower for mild or moderat…	1	A variety of studies range widely, but most indicate malignant transformation rates of below 10%, and meta-analysis puts overall rates around 10%.		Correct after slightly change the question
149	Which of the following best represents expected optic neuropathy rates following conventionally fractionated irradiation of the optic nerve and chiasm? A. 5% at 55 Gy B. <3% at 55 Gy and 25% at 60 Gy C. <3% at 55 Gy and 7% at 60 Gy D. 50% at 60 Gy	C	The expected optic neuropathy rates following conventionally fractionated irradiation of the optic nerve and chiasm are best represented by option C: <3% at 55 Gy and 7% at 60 Gy. Conventionally fractionated irradiation of the optic nerve and chiasm can cause radiation-induced optic neuropathy, which is a serious side effect that can lead to vision loss. The risk of developing optic neuropathy is…	C	1	C	C. <3% at 55 Gy and 7% at 60 Gy Optic neuropathy is a potential complication following radiation therapy to the optic nerves and chiasm. The risk of developing optic neuropathy depends on the total dose of radiation delivered and the fractionation schedule. For conventionally fractionated irradiation, the risk of optic neuropathy is generally less than 3% at 55 Gy and increases to about 7% at 60 …	1
150	For conventionally fractionated RT, what is the mean dose limit to the cochlea to minimize the risk for sensorineural hearing loss? A. 25 Gy B. 30 Gy C. 45 Gy D. 60 Gy	B	For conventionally fractionated RT, the mean dose limit to the cochlea to minimize the risk for sensorineural hearing loss is B. 30 Gy. Sensorineural hearing loss is a potential side effect of radiation therapy to the head and neck region. The cochlea, which is the organ of hearing located in the inner ear, is particularly sensitive to radiation-induced damage. Studies have shown that the risk of…	C	0	A	A. 25 Gy For conventionally fractionated radiation therapy, the mean dose limit to the cochlea to minimize the risk of sensorineural hearing loss is generally set at 25 Gy. Exceeding this dose increases the likelihood of radiation-induced damage to the cochlea and the subsequent risk of hearing loss. When planning radiation therapy, it is crucial to carefully consider the dose constraints for cri…	0
					15			18

## Sheet: 151-180
Question Number	Question	ChatGPT-3.5 answer	ChatGPT's explanation for its answer	Reference Answer	Correct?	ChatGPT-4 answer	GPT4 explanation for answer	Correct?	Rationale	contains image information?	Remark
151	What is the recommended management of limited stage SCLC? A. Consolidation durvalumab after chemoRT B. Surveillance MRI in lieu of PCI C. 66 Gy in 33 Fx is recommended over BID fractionation D. Adjuvant chemotherapy after lobectomy for stage I disease	C	The recommended management of limited stage small cell lung cancer (SCLC) is C. 66 Gy in 33 Fx is recommended over BID fractionation. Limited stage SCLC is defined as disease that is confined to one hemithorax and can be encompassed within a single radiation treatment field. The standard treatment for limited stage SCLC is concurrent chemotherapy and radiation therapy (chemoRT). The radiation dos…	D	0	C	The recommended management of limited stage small cell lung cancer (SCLC) is: C. 66 Gy in 33 Fx is recommended over BID fractionation Limited stage SCLC is defined as disease that is confined to one hemithorax and can be encompassed within a single radiation treatment field. The standard treatment for limited stage SCLC is concurrent chemotherapy and radiation therapy (chemoRT). In recent years, …	0
152	What is a treatment option for a patient with stage IA SCLC? A. Platinum-etoposide doublet chemotherapy alone B. SBRT followed by chemotherapy C. SBRT alone D. 45 Gy in 30 Fx BID RT alone	A	For a patient with stage IA small cell lung cancer (SCLC), the recommended treatment option is A. Platinum-etoposide doublet chemotherapy alone. Stage IA SCLC is a rare and early stage of the disease. Surgery is the preferred treatment for stage I non-small cell lung cancer (NSCLC), but it is not commonly used in the management of SCLC, even at this early stage, due to the high likelihood of occu…	B	0	None	I am not a doctor, but I can provide you with some general information on treatment options for stage IA small cell lung cancer (SCLC). Please consult a healthcare professional for personalized advice. A. Platinum-etoposide doublet chemotherapy alone: This is a common chemotherapy regimen for limited stage SCLC. However, it is usually combined with radiation therapy for a more effective treatment…	0
153	Based on the Impower133 and CASPIAN trials, the addition of which drugs, respectively, when combined with chemotherapy can improve OS as first-line treatment of extensive stage SCLC? A. Durvalumab and nivolumab B. Atezolizumab and durvalumab C. Nivolumab and ipilimumab D. Atezolizumab and ipilimumab	A	Based on the Impower133 and CASPIAN trials, the addition of which drugs, respectively, when combined with chemotherapy can improve OS as first-line treatment of extensive stage SCLC? The Impower133 trial and the CASPIAN trial both evaluated the addition of immunotherapy to chemotherapy as first-line treatment of extensive stage small cell lung cancer (SCLC). The Impower133 trial evaluated the add…	B	0	B	Based on the IMpower133 and CASPIAN trials, the addition of the following drugs, respectively, when combined with chemotherapy, can improve overall survival (OS) as first-line treatment of extensive stage small cell lung cancer (SCLC): B. Atezolizumab and durvalumab The IMpower133 trial demonstrated that the addition of atezolizumab (an immune checkpoint inhibitor) to standard platinum-etoposide …	1
154	What were the rates of ≥ grade 3 esophagitis noted in the two arms of the CONVERT phase III randomized trial comparing concurrent once-daily chemoRT (66 Gy in 2 Gy Fx) versus twice-daily (45 Gy in 1.5 Gy Fx) for limited-stage SCLC? A. 40% for daily, 20% for BID B. 20% for both daily and BID C. 20% for daily, 40% for BID D. 40% for both daily and BID	C	In the CONVERT phase III randomized trial comparing concurrent once-daily chemoRT (66 Gy in 2 Gy Fx) versus twice-daily (45 Gy in 1.5 Gy Fx) for limited-stage SCLC, the rates of ≥ grade 3 esophagitis were as follows: In the once-daily arm, the rate of ≥ grade 3 esophagitis was 20% In the twice-daily arm, the rate of ≥ grade 3 esophagitis was 40% Therefore, the answer to the question is C. 20% for…	B	0	C	The CONVERT trial was a phase III randomized trial comparing concurrent once-daily chemoradiotherapy (66 Gy in 2 Gy fractions) versus twice-daily (45 Gy in 1.5 Gy fractions) for limited-stage small cell lung cancer (SCLC). According to the CONVERT trial results: C. 20% for daily, 40% for BID The trial reported grade 3 or higher esophagitis rates of 20% in the once-daily arm (66 Gy in 2 Gy fractio…	0	The CONVERT trial was designed to examine superiority of once-daily vs. twice daily RT, and at a median follow-up of 45 months, median overall survival was 30 months (95% CI 24–34) in the twice-daily group versus 25 months (21–31) in the once-daily group (HR in the once daily group 1·18 [95% CI 0·95–1·45]; p=0·14). Survival and toxicity did not differ except grade 4 neutropenia was higher with BI…
155	What was the single fraction lung SBRT dose in the RTOG 0915 randomized phase II trial? A. 18 Gy B. 24 Gy C. 34 Gy D. 38 Gy	C	The single fraction lung SBRT dose in the RTOG 0915 randomized phase II trial was 34 Gy. Therefore, the correct answer is C.	C	1	C	The RTOG 0915 randomized phase II trial compared two different single-fraction lung SBRT (stereotactic body radiation therapy) doses for early-stage non-small cell lung cancer (NSCLC). The two doses were: A. 34 Gy B. 48 Gy Therefore, the correct answer from the given options is: C. 34 Gy	1
156	A patient with prior wedge-resection for an early stage NSCLC presents 2 years later with an enlarging lesion as seen in the image, with SUV of 9.8 on PET-CT, biopsy confirmed to be recurrent NSCLC. What would be a preferred fractionation to treat this lesion with RT alone? A. 30 Gy in 1 Fx SBRT B. 50-54 Gy in 3 Fx SBRT C. 60-70 Gy in 8-15 Fx hypofractionated RT D. 60-70 Gy in 30-35 Fx convention…	C	Since the lesion is a recurrent NSCLC and the patient has undergone prior wedge-resection, there is a risk of microscopic residual disease that may not be visible on imaging. Therefore, a higher total dose is required to achieve effective local control. Additionally, a hypofractionated regimen may be preferable to reduce the overall treatment time and minimize the risk of missing treatment due to…	C	1	C	In the case of a patient with recurrent non-small cell lung cancer (NSCLC) after a prior wedge resection, the preferred fractionation for treatment with radiotherapy alone would depend on factors like tumor size, location, and proximity to critical structures. However, based on the options provided, option C would generally be a reasonable approach: C. 60-70 Gy in 8-15 Fx hypofractionated RT This…	1			1
157	What is the AJCC staging for a patient with biopsy proven lung adenocarcinoma with a 2.9 cm nodule in the right upper lobe, subaortic node involvement, and no other evidence of disease? A. IIA B. IIIB C. IIIC D. IVA	B	Based on the information provided, the AJCC staging for this patient would be Stage IIIB. The T stage would be T2 (due to the 2.9 cm nodule in the right upper lobe). The N stage would be N2 (due to the subaortic node involvement). According to the AJCC 8th edition staging guidelines, Stage IIIB is defined as any T, N2 disease. Therefore, the correct answer is B. IIIB.	B	1	B	According to the AJCC 8th edition staging system for non-small cell lung cancer (NSCLC), the described patient has a 2.9 cm tumor in the right upper lobe (T1b), subaortic lymph node involvement (N2), and no distant metastases (M0). Thus, the stage of the disease for this patient would be: B. IIIB (T1bN2M0)	1
158	What is the benefit of the addition of local consolidative therapy in patients with oligometastatic (3 or fewer sites) NSCLC? A. No significant difference in PFS or OS B. Both PFS and OS improved C. Only PFS improved D. Only OS improved	B	Recent studies have suggested a benefit to the addition of local consolidative therapy (LCT) in patients with oligometastatic (3 or fewer sites) NSCLC. The addition of LCT to systemic therapy has been associated with improved progression-free survival (PFS) and overall survival (OS) in patients with oligometastatic NSCLC. Therefore, the correct answer is B. Both PFS and OS improved.	B	1	C	The addition of local consolidative therapy (LCT) to standard systemic therapy in patients with oligometastatic (3 or fewer sites) non-small cell lung cancer (NSCLC) has been shown to improve progression-free survival (PFS). The benefit in overall survival (OS) is less clear, with some studies showing a trend towards improvement but not always reaching statistical significance. Based on the avail…	0
159	A 65-year old smoker was found to have an asymptomatic mediastinal mass on screening low dose CT imaging that was biopsy proven to be an adenocarcinoma. Imaging showed numerous hepatic metastases and no brain metastasis. What is the recommended next step in management? A. Start osimertinib B. Request PD-L1 and mutation testing C. Start palliative thoracic RT D. Start platinum doublet chemotherapy	B	Based on the information provided, the recommended next step in management would be to request PD-L1 and mutation testing (Option B). The patient has been diagnosed with metastatic adenocarcinoma and has hepatic metastases, indicating Stage IV disease. In this setting, systemic therapy is generally recommended as the first-line treatment. However, the choice of therapy will depend on several fact…	B	1	B	In a patient with advanced stage adenocarcinoma of the lung with numerous hepatic metastases, the first step in management should be to obtain molecular testing results to guide targeted therapy decisions. This includes testing for PD-L1 expression and other actionable mutations such as EGFR, ALK, ROS1, BRAF, and others. Therefore, the recommended next step in management is: B. Request PD-L1 and …	1
160	A patient with prior right sided SBRT for early stage NSCLC presents with a PET-CT finding of an FDG avid lymph node below the aortic arch on the right side of the trachea. What is the nodal station for this lymph node as shown below? A. 4R B. 5 C. 7 D. 10R	A	Based on the description, the nodal station for this lymph node is likely 4R. The lymph node is located below the aortic arch on the right side of the trachea, which is in the vicinity of the right upper lobe (RUL) and right middle lobe (RML) of the lung. Nodal station 4R includes lymph nodes in this area, including those adjacent to the trachea and esophagus and behind the ascending aorta. There…	A	1	A	Based on the description, the FDG avid lymph node is located below the aortic arch on the right side of the trachea. This corresponds to the 4R (right lower paratracheal) nodal station. Therefore, the correct answer is: A. 4R	1		1
161	Which clinical scenario will be acceptable when planning hippocampal avoidance WBRT in a patient with multiple brain metastases? A. Leptomeningeal disease B. Metastases >5 mm from the hippocampi C. Significant hydrocephalous D. Symptomatic uncal herniation	B	The purpose of hippocampal avoidance whole-brain radiotherapy (HA-WBRT) is to minimize the risk of radiation-induced cognitive decline in patients receiving WBRT for brain metastases. The hippocampi are important structures for memory and learning, and their exposure to radiation has been associated with cognitive impairment. Among the clinical scenarios listed, option B is acceptable when planni…	B	1	B	Hippocampal avoidance whole brain radiotherapy (HA-WBRT) aims to reduce the cognitive side effects of WBRT by minimizing radiation dose to the hippocampus, which plays a crucial role in memory function. The most appropriate clinical scenario for planning HA-WBRT in a patient with multiple brain metastases among the given options is: B. Metastases >5 mm from the hippocampi In this case, the metast…	1
162	What dose constraint is acceptable in thoracic RT in the following clinical scenarios? A. Limited stage SCLC receiving 45 Gy at 1.5 Gy BID: Spinal cord Dmax ≤ 45 Gy B. Mesothelioma after extrapleural pneumonectomy receiving adjuvant RT: Mean lung dose ≤ 18 Gy C. Stage III NSCLC receiving chemoRT to 66 Gy in 33 fractions: Total lung V20 ≤ 35% D. Early stage NSCLC receiving SBRT to 50 Gy in 4 fract…	dependes	The acceptable constraints in thoracic radiation therapy (RT) can vary depending on several factors, such as the patient's clinical scenario, the dose and fractionation of radiation therapy, and the patient's comorbidities. However, based on the information provided, the following are the acceptable constraints: A. Limited stage SCLC receiving 45 Gy at 1.5 Gy BID: Spinal cord Dmax ≤ 45 Gy The acc…	C	0	C	Each of the clinical scenarios provided has different dose constraints for thoracic radiotherapy. Among the options given, the acceptable dose constraint is: C. Stage III NSCLC receiving chemoRT to 66 Gy in 33 fractions: Total lung V20 ≤ 35% This constraint aligns with the recommendations for patients with stage III NSCLC receiving concurrent chemoradiotherapy. The V20 (volume of lung receiving ≥…	1	Choice C is correct because total lung dose constraint of V20≤35%-40% is the standard dose constraints for conventionally fractionated chemoradiation. Choice A is incorrect since the spinal cord Dmax constraint for 45 Gy in 1.5 Gy BID is 36 Gy (41 Gy is acceptable using modern IMRT techniques). Choice B is incorrect because the dose constraints for the remaining lung is mean dose < 8.5 Gy. Choice…		depends
163	What potential toxicity is MOST likely to be fatal in patients with ultracentral NSCLC treated with SBRT? A. Radiation pneumonitis B. Radiation esophagitis C. Myocardial infarction D. Pulmonary hemorrhage	D	The potential toxicity that is MOST likely to be fatal in patients with ultracentral NSCLC treated with SBRT is pulmonary hemorrhage. Ultracentral NSCLC is defined as tumors that are located within 2 cm of the proximal bronchial tree or within 2 cm of the mediastinal structures, including the mainstem bronchus, trachea, esophagus, great vessels, and heart. These tumors are associated with a highe…	D	1	D	In patients with ultracentral non-small cell lung cancer (NSCLC) treated with stereotactic body radiation therapy (SBRT), the most likely toxicity to be fatal is: D. Pulmonary hemorrhage Ultracentral tumors are located near or involve central structures, such as the major airways and blood vessels. In these cases, high-dose radiation can cause necrosis or damage to these structures, potentially l…	1
164	In a 5 fraction lung SBRT treatment, which of the following organs would meet acceptable dose constraints if this were the DVH of that organ? A. Spinal cord B. Skin C. Great vessels D. Brachial Plexus										1
165	Which is the MOST appropriate first-line systemic therapy for metastatic squamous cell carcinoma of the lung with PD-L1 positivity of 10%? A. Carboplatin-pemetrexed-pembrolizumab B. Pembrolizumab alone C. Carboplatin-paclitaxel-pembrolizumab D. Atezolizumab-bevacizumab	B	The MOST appropriate first-line systemic therapy for metastatic squamous cell carcinoma of the lung with PD-L1 positivity of 10% is pembrolizumab alone. The KEYNOTE-407 trial demonstrated that the combination of carboplatin, paclitaxel, and pembrolizumab improves overall survival and progression-free survival compared to carboplatin and paclitaxel alone, regardless of PD-L1 expression status, in …	C	0	C	The most appropriate first-line systemic therapy for metastatic squamous cell carcinoma of the lung with PD-L1 positivity of 10% is: C. Carboplatin-paclitaxel-pembrolizumab The KEYNOTE-407 trial demonstrated improved overall survival and progression-free survival with the addition of pembrolizumab (an anti-PD-1 immunotherapy) to carboplatin-paclitaxel chemotherapy in patients with metastatic squa…	1	Pemetrexed is a favored chemotherapy in non-squamous (adeno) NSCLC but appears to have less efficacy in squamous cell carcinoma. Pembro alone is reserved for patient with PD-L1 >50%. Combining pembrolizumab plus chemo was demonstrated to be superior in Keynote 407 in squamous cell carcinoma; hence option C is correct. Bevacizumab is contraindicated in lung squamous cell carcinoma given increased …
166	What drug is used as first line therapy for patients with metastatic ALK rearrangement positive NSCLC? A. Afatinib B. Osimertinib C. Alectinib D. Geftinib	C	The drug that is used as first-line therapy for patients with metastatic ALK rearrangement positive NSCLC is C. Alectinib. Alectinib is a potent and selective ALK inhibitor that has demonstrated superior efficacy and safety compared to crizotinib, which was previously the standard of care for patients with ALK-positive NSCLC. In the ALEX trial, alectinib demonstrated superior progression-free sur…	C	1	C	For patients with metastatic ALK rearrangement-positive non-small cell lung cancer (NSCLC), the first-line therapy is: C. Alectinib Alectinib is a second-generation ALK inhibitor and has shown superior efficacy and better CNS penetration when compared to the first-generation ALK inhibitor, crizotinib. This makes alectinib the preferred first-line treatment for patients with ALK-rearranged NSCLC.	1
167	Which findings would be MOST consistent with a newly diagnosed thymoma? A. Ptosis, miosis, and anhidrosis B. Hyponatremia C. Hypercalcemia D. Muscle weakness with activity	D	The findings that would be MOST consistent with a newly diagnosed thymoma is D. Muscle weakness with activity. Thymoma is a rare type of tumor that arises from the thymus gland, a small organ located behind the breastbone. Thymoma is associated with a number of autoimmune disorders, including myasthenia gravis, which is characterized by muscle weakness and fatigue with activity. Myasthenia gravis…	D	1	D	Thymomas are tumors that arise from the thymus gland, and they are sometimes associated with autoimmune disorders. The most consistent finding among the provided options with a newly diagnosed thymoma would be: D. Muscle weakness with activity This symptom is related to myasthenia gravis, an autoimmune disorder that affects the neuromuscular junction and is associated with thymomas in some cases.…	1
168	What would be the appropriate adjuvant therapy for a patient with a 5 x 8 cm type A thymoma resected with negative margins without capsular invasion? A. Observation B. Adjuvant radiation C. Adjuvant chemotherapy D. Adjuvant radiation and chemotherapy	A	For a patient with a 5 x 8 cm type A thymoma resected with negative margins without capsular invasion, the appropriate adjuvant therapy would be A. Observation. Type A thymomas are low-grade tumors that are typically slow-growing and have a low risk of recurrence. In addition, if the tumor has been completely resected with negative margins and there is no evidence of capsular invasion, the risk o…	A	1	A	For a patient with a resected type A thymoma (5 x 8 cm) with negative margins and no capsular invasion, the appropriate adjuvant therapy would be: A. Observation Type A thymomas are considered low-risk tumors. In cases where the tumor is completely resected with negative margins and no capsular invasion, observation is typically sufficient, and adjuvant radiation or chemotherapy is not routinely …	1
169	What surgery was performed for patients with malignant pleural mesothelioma treated with involved hemithoracic IMRT on the Phase II IMPRINT trial? A. Biopsy B. Lobectomy C. Pleurectomy-decortication D. Extra-pleural pneumonectomy	C	For patients with malignant pleural mesothelioma treated with involved hemithoracic IMRT on the Phase II IMPRINT trial, the surgery performed was C. Pleurectomy-decortication. Pleurectomy-decortication is a surgical procedure that involves removal of the parietal and visceral pleura and any visible tumor nodules while sparing the lung. This surgery aims to achieve maximal cytoreduction of the tum…	C	1	C	In the Phase II IMPRINT trial for patients with malignant pleural mesothelioma, the surgery performed before involved hemithoracic intensity-modulated radiation therapy (IMRT) was: C. Pleurectomy-decortication The IMPRINT trial specifically studied patients who underwent pleurectomy-decortication, followed by involved hemithoracic IMRT. The pleurectomy-decortication procedure involves the removal…	1
170	Which histologic subtypes has the WORST prognosis in mesothelioma? A. Adenoid cystic B. Epithelioid C. Biphasic D. Sarcomatoid	D	The histologic subtype that has the WORST prognosis in mesothelioma is D. Sarcomatoid. Mesothelioma is a rare and aggressive cancer that arises from the mesothelial cells lining the pleura, peritoneum, and pericardium. There are three main histologic subtypes of mesothelioma: epithelioid, sarcomatoid, and biphasic. Epithelioid mesothelioma is the most common subtype, accounting for approximately …	D	1	D	In mesothelioma, the histologic subtype with the worst prognosis is: D. Sarcomatoid Sarcomatoid mesothelioma is the most aggressive subtype and tends to have a poorer response to treatment, leading to a worse prognosis compared to other subtypes such as epithelioid and biphasic mesothelioma.	1
171	What is the size cut-off in axial dimensions to define bulky disease as used in recent DLBCL clinical trials (e.g. RICOVER-60, UNFOLDER)? A. ≥ 5 cm B. ≥ 7.5 cm C. ≥ 10 cm D. ≥ 12 cm	B	The size cut-off in axial dimensions to define bulky disease as used in recent DLBCL clinical trials (e.g. RICOVER-60, UNFOLDER) is B. ≥ 7.5 cm. Diffuse large B-cell lymphoma (DLBCL) is a type of non-Hodgkin lymphoma that can present with a wide range of disease extent and tumor burden. The presence of bulky disease, defined as a tumor mass with a diameter of 7.5 cm or greater, is a well-establis…	B	1	C	In recent diffuse large B-cell lymphoma (DLBCL) clinical trials, such as RICOVER-60 and UNFOLDER, the size cut-off in axial dimensions to define bulky disease is: C. ≥ 10 cm In these trials, a mass with an axial dimension of 10 cm or larger is considered to represent bulky disease, which often requires more aggressive treatment and may have an impact on prognosis.	0
172	What dose is considered the standard of care based on findings from the FORT randomized phase 3 non-inferiority trial for indolent follicular and marginal zone lymphoma? A. 4 Gy in 2 Fx B. 10 Gy in 5 Fx C. 24 Gy in 12 Fx D. 36 Gy in 18 Fx	B	The dose that is considered the standard of care based on findings from the FORT randomized phase 3 non-inferiority trial for indolent follicular and marginal zone lymphoma is B. 10 Gy in 5 fractions (Fx). The FORT trial compared two radiation therapy regimens for patients with indolent lymphoma: 24 Gy in 12 fractions (Fx) and 4 Gy in 2 fractions (Fx) with a non-inferiority margin of 7.5%. The tr…	C	0	A	The FORT randomized phase 3 non-inferiority trial investigated low-dose radiotherapy for indolent follicular and marginal zone lymphoma. Based on the findings from this trial, the standard of care dose is: A. 4 Gy in 2 Fx The trial demonstrated that 4 Gy in 2 fractions was non-inferior to 24 Gy in 12 fractions in terms of local control and toxicity, leading to the adoption of the lower dose as th…	0	This trial help establish the use of 24 Gy in 12 fractions as a standard for follicular lymphoma with 4 Gy in single fraction as a reasonable alternative. The complete response was 68% in the 24 Gy arm vs 49% in the 4 Gy arm across all patients. After median follow-up of 26 months, the HR for time to local progression was 3.42 (95% CI: 2.10-5.57, p< 0.001) in favor of the 24 Gy group. There was n…
173	Which of the following is included in the International Myeloma Working Group diagnostic criteria for solitary plasmacytoma? A. Presence of CRAB (hypercalcemia, renal insufficiency, anemia, bone lesions) B. Bone marrow involvement < 10% C. Normal skeletal survey (except for primary site of disease) D. PET scan showing hyperactive lesions	C	The International Myeloma Working Group diagnostic criteria for solitary plasmacytoma include C. Normal skeletal survey (except for primary site of disease). Solitary plasmacytoma is a rare form of plasma cell neoplasm that presents as a localized mass of plasma cells in a single bone (solitary plasmacytoma of bone) or soft tissue (extramedullary plasmacytoma). To be diagnosed with solitary plasm…	C	1	C	The International Myeloma Working Group diagnostic criteria for solitary plasmacytoma include: C. Normal skeletal survey (except for the primary site of disease) A solitary plasmacytoma is characterized by a single area of localized bone or soft tissue tumor with evidence of clonal plasma cells, but no other sites of disease. The rest of the skeletal survey should be normal, except for the primar…	1
174	What was the main finding in the randomized trial that compared of 1-5 Fx vs. 10-20 Fx for multiple myeloma? A. Most patients experienced pain relief, although complete pain response occurs in <10% of the patients B. Most patients experienced pain relief, with nearly all patients achieving complete pain response C. Bone recalcification was expected for >90% of patients D. Longer dose fractionatio…	D	The main finding in the randomized trial that compared 1-5 fractions (Fx) vs. 10-20 Fx for multiple myeloma is D. Longer dose fractionation had a higher rate of motor function improvements in patients with cord compression. This randomized trial compared the efficacy and safety of single fraction (8 Gy) and multi-fraction (20 Gy in 5 Fx, 30 Gy in 10 Fx, or 40 Gy in 20 Fx) radiation therapy in the…	D	1	A	The main finding in the randomized trial that compared 1-5 fractions vs. 10-20 fractions for multiple myeloma was: A. Most patients experienced pain relief, although complete pain response occurs in <10% of the patients The trial demonstrated that both short-course and long-course radiotherapy provided pain relief for patients with multiple myeloma, but complete pain response was achieved in a sm…	0
175	According to the German Hodgkin Study Group, what is the clinical stage of a Hodgkin lymphoma patient with involvement of the ipsilateral cervical and supraclavicular nodal regions? A. I B. II C. III D. IV	B	According to the German Hodgkin Study Group, the clinical stage of a Hodgkin lymphoma patient with involvement of the ipsilateral cervical and supraclavicular nodal regions is B. II. The Ann Arbor staging system is commonly used for Hodgkin lymphoma, which classifies patients into four stages (I-IV) based on the extent of disease. The staging system also includes additional modifiers to reflect t…	A	0	B	According to the German Hodgkin Study Group, a Hodgkin lymphoma patient with involvement of the ipsilateral cervical and supraclavicular nodal regions would be classified as: B. II In this classification system, stage II refers to the involvement of two or more lymph node regions on the same side of the diaphragm. In this case, the ipsilateral cervical and supraclavicular nodal regions are both i…	0	According to the German Hodgkin Study Group, the left cervical and supraclavicular lymph node regions are considered to be one lymph node region.
176	What was the MOST common Deauville score on interval PET after ABVD in the UK NCRI RAPID trial for patients with Hodgkin lymphoma? A. 1 B. 2 C. 3 D. 4	A	The MOST common Deauville score on interval PET after ABVD in the UK NCRI RAPID trial for patients with Hodgkin lymphoma was A. 1. The RAPID trial was a large randomized controlled trial that evaluated the role of interim PET imaging in the management of patients with advanced-stage Hodgkin lymphoma treated with ABVD chemotherapy. The trial showed that interim PET-adapted therapy based on the Dea…	A	1	C	In the UK NCRI RAPID trial for patients with Hodgkin lymphoma, the most common Deauville score on interval PET after ABVD (Adriamycin, Bleomycin, Vinblastine, and Dacarbazine) chemotherapy was: C. 3 In this trial, most patients had a Deauville score of 3 after ABVD, indicating that the FDG uptake was intermediate (similar to or slightly higher than the mediastinum). The Deauville scoring system i…	0
177	In the HD10 trial, what was the finding of dose deintensification using less chemotherapy and lower RT with regards to PFS and OS? A. Improved PFS and no change in OS B. Decreased PFS and no change in OS C. No detriment to PFS and OS D. No detriment to PFS and improved OS	C	In the HD10 trial, the finding of dose deintensification using less chemotherapy and lower radiation therapy (RT) was C. No detriment to progression-free survival (PFS) and overall survival (OS). The HD10 trial was a randomized controlled trial that evaluated the efficacy of dose deintensification in patients with early-stage favorable Hodgkin lymphoma. The trial compared two treatment regimens: …	C	1	none	I cannot find any specific information on an "HD10 trial" in my training data, which only goes up until September 2021. However, I can provide you with a general answer based on the given options: A. Improved PFS (Progression-Free Survival) and no change in OS (Overall Survival) B. Decreased PFS and no change in OS C. No detriment to PFS and OS D. No detriment to PFS and improved OS If the HD10 t…	0
178	What is the principle toxicity of concern when using low dose rates during TBI for acute leukemia? A. Myocarditis B. Enteritis C. Hepatitits D. Pneumonitis	D	The principle toxicity of concern when using low dose rates during total body irradiation (TBI) for acute leukemia is D. Pneumonitis. TBI is a form of radiotherapy that is used in the conditioning regimen for patients undergoing hematopoietic stem cell transplantation (HSCT) for acute leukemia. TBI is typically delivered in a single fraction or in multiple fractions using either high or low dose …	D	1	D	Total Body Irradiation (TBI) is a form of radiotherapy used as part of the conditioning regimen for patients undergoing hematopoietic stem cell transplantation, often for acute leukemia. The main toxicity of concern when using low dose rates during TBI is: D. Pneumonitis Pneumonitis, or inflammation of the lung tissue, can occur as a result of radiation exposure during TBI. This complication is o…	1
179	What is the recommended dose for definitive RT for a stage I MALT of the left parotid gland? A. 24 Gy B. 36 Gy C. 45 Gy D. 50.4 Gy	C	The recommended dose for definitive radiation therapy (RT) for a stage I MALT (mucosa-associated lymphoid tissue) lymphoma of the left parotid gland is C. 45 Gy. MALT lymphomas are a type of non-Hodgkin lymphoma that arise from lymphoid tissue outside of the lymph nodes, such as the mucosa-associated lymphoid tissue of the gastrointestinal tract, respiratory tract, or salivary glands. The treatme…	A	0	C	Mucosa-associated lymphoid tissue (MALT) lymphomas are a type of non-Hodgkin's lymphoma that arise from the marginal zone B-cells in mucosal tissues. Radiation therapy (RT) is commonly used for localized, low-grade MALT lymphomas, such as a stage I MALT lymphoma in the left parotid gland. The recommended dose for definitive RT can vary depending on the specific case and the treating physician's p…	0	24 Gy is the recommended dose for MALT of left parotid gland. Other doses would be too high. MALT is radiosensitive, and low doses of RT can achieve excellent long-term control.
180	What is the minimum RT dose for a patient with Stage I NK/T-cell Lymphoma? A. 24 Gy B. 36 Gy C. 40 Gy D. 50.4 Gy	B	The minimum radiation therapy (RT) dose for a patient with Stage I NK/T-cell lymphoma is B. 36 Gy. Stage I NK/T-cell lymphoma is a rare type of non-Hodgkin lymphoma that arises from natural killer (NK) cells or T-cells. It commonly presents as a localized lesion in the nasal cavity, nasopharynx, or other head and neck sites. For early-stage nasal-type NK/T-cell lymphoma, radiation therapy is the …	D	0	C	Stage I NK/T-cell lymphoma is an early-stage extranodal natural killer/T-cell lymphoma, which is an aggressive type of non-Hodgkin lymphoma that often affects the nasal area. Treatment typically involves a combination of chemotherapy and radiotherapy. The minimum radiation therapy (RT) dose for a patient with Stage I NK/T-cell lymphoma can vary based on the specific case, the treating physician's…	0	Dose response over 50.4Gy has been demonstrated in many studies.
					19			17

## Sheet: 181-210
Question Number	Question	ChatGPT-3.5 answer	ChatGPT's explanation for its answer	Reference Answer	Correct?	ChatGPT-4 answer	GPT4 explanation for answer	Correct?	Rationale	contains image information?	Remark
181	What parameter provides prognostic information for patients with follicular lymphoma (FLIPI index)? A. Extranodal site B. ESR C. Age ≥ 60 years D. “B” symptoms	C	The FLIPI (Follicular Lymphoma International Prognostic Index) index is a widely used prognostic tool for patients with follicular lymphoma. The parameter that provides prognostic information in the FLIPI index is C. Age ≥ 60 years. The FLIPI index is based on five clinical factors that have been shown to be independent prognostic factors for follicular lymphoma: Age ≥ 60 years Ann Arbor stage II…	C	1	C	The Follicular Lymphoma International Prognostic Index (FLIPI) is a widely used prognostic tool for patients with follicular lymphoma. The FLIPI index is based on five parameters, each of which provides prognostic information for patients with this type of cancer. Among the given options, the correct parameter included in the FLIPI index is: C. Age ≥ 60 years The complete list of parameters used …	1
182	Which translocation or chromosomal aberration is associated with a failure of antibiotic therapy for H. pylori eradication in gastric MALT? A. t(10;14) B. t(11;18) C. Chromosomal hyperdiploidy D. t(9;22)	B	The chromosomal aberration that is associated with a failure of antibiotic therapy for H. pylori eradication in gastric MALT (mucosa-associated lymphoid tissue) lymphoma is B. t(11;18). Gastric MALT lymphoma is a type of non-Hodgkin lymphoma that arises from lymphoid tissue in the stomach lining. It is closely associated with chronic infection with Helicobacter pylori (H. pylori), a bacterium tha…	B	1	B	Gastric mucosa-associated lymphoid tissue (MALT) lymphomas are a type of non-Hodgkin's lymphoma that can be caused by Helicobacter pylori (H. pylori) infection. In many cases, antibiotic therapy targeting H. pylori can lead to the regression of gastric MALT lymphoma. However, certain chromosomal abnormalities have been associated with a failure of antibiotic therapy for H. pylori eradication in t…	1
183	What is the risk of progression of solitary bone plasmacytoma to multiple myeloma in 10 years? A. <10% B. 10 - 30% C. 31 - 50% D. 60 - 90%	B	The risk of progression of solitary bone plasmacytoma to multiple myeloma in 10 years is B. 10-30%. Solitary bone plasmacytoma is a rare type of plasma cell neoplasm that presents as a single lesion in the bone. It is considered a precursor to multiple myeloma, a more aggressive form of plasma cell neoplasm that involves multiple sites in the bone marrow. Studies have shown that approximately 10-…	D	0	D	Solitary bone plasmacytoma (SBP) is a localized form of plasma cell neoplasm that affects a single bone. It is a rare and less aggressive form of the disease compared to multiple myeloma. However, patients with SBP are at risk of progression to multiple myeloma over time. The risk of progression of solitary bone plasmacytoma to multiple myeloma in 10 years falls within the following range: D. 60 …	1	Many patients (> 50%) with solitary bone plasmacytoma will develop multiple myeloma in 10 years. Thus, the correct answer is D.
184	What is the minimum recommended RT dose to treat a patent with a 2 cm solitary bone plasmacytoma of the left femur? A. 35 Gy B. 45 Gy C. 50.4 Gy D. 54 Gy	B	The minimum recommended radiation therapy (RT) dose to treat a patient with a 2 cm solitary bone plasmacytoma of the left femur is B. 45 Gy. Solitary bone plasmacytoma is a rare plasma cell neoplasm that presents as a single lesion in the bone. Radiation therapy is the primary treatment for solitary bone plasmacytoma, with the goal of achieving local control and preventing progression to multiple…	A	0	C	Radiation therapy (RT) is a common treatment approach for solitary bone plasmacytoma (SBP), as it can effectively control the disease at the local site. The recommended RT dose can vary depending on the specific case, the treating physician's preferences, and the patient's overall health. However, a common dose range for treating SBP is: C. 50.4 Gy This dose is often used to treat localized solit…	0
185	What is the BEST estimate of the increased risk of secondary solid cancer after allogeneic SCT conditioned with myeloablative TBI among pediatric patients age <10 years of age at the time of transplant? A. 15-fold increase B. 35-fold increase C. 55-fold increase D. 75-fold increase	C	The BEST estimate of the increased risk of secondary solid cancer after allogeneic stem cell transplantation (SCT) conditioned with myeloablative total body irradiation (TBI) among pediatric patients age <10 years of age at the time of transplant is C. 55-fold increase. Myeloablative conditioning regimens, including total body irradiation (TBI), are commonly used in allogeneic SCT to eliminate ma…	C	1	B	Pediatric patients who undergo allogeneic stem cell transplantation (SCT) conditioned with myeloablative total body irradiation (TBI) are at an increased risk of developing secondary solid cancers later in life. Although the exact risk can vary based on individual factors, the best estimate of the increased risk of secondary solid cancer among pediatric patients aged <10 years at the time of tran…	0
186	Which TBI regimen would be expected to have the same risk of secondary solid cancer as a chemotherapy alone conditioning regimen? A. 2 Gy in 1 Fx B. 4 Gy in 1 Fx C. 12 Gy in 6 Fx D. 14.4 Gy in 12 Fx	A	The TBI regimen that would be expected to have the same risk of secondary solid cancer as a chemotherapy alone conditioning regimen is A. 2 Gy in 1 fraction. Total body irradiation (TBI) is a conditioning regimen used in stem cell transplantation that has been associated with an increased risk of secondary solid cancers. The risk of secondary cancers after TBI is related to the radiation dose, fr…	A	1	A	Total body irradiation (TBI) is a form of radiotherapy that is often used as part of the conditioning regimen before hematopoietic stem cell transplantation (HSCT). The risk of secondary solid cancers after TBI conditioning can vary depending on the radiation dose and fractionation scheme. Chemotherapy alone conditioning regimens generally have a lower risk of secondary solid cancers compared to …	1
187	Blocking of which organ during TBI improves OS after allogeneic SCT? A. Kidney B. Liver C. Testes D. Lung	D	Blocking of the lung during total body irradiation (TBI) improves overall survival (OS) after allogeneic stem cell transplantation (SCT). TBI is a conditioning regimen used in allogeneic SCT to eliminate malignant cells and prepare the patient's bone marrow for transplantation. However, TBI is associated with significant toxicities, including lung toxicity, which can lead to increased morbidity a…	D	1	D	During total body irradiation (TBI) as part of the conditioning regimen for allogeneic stem cell transplantation (SCT), certain organs may be blocked or shielded to reduce radiation exposure and minimize the risk of treatment-related side effects. Among the given organs, the one whose blocking during TBI has been associated with improved overall survival (OS) after allogeneic SCT is: D. Lung Lung…	1
188	What is the optimal treatment approach to maximize disease control in a patient with favorable risk, non-bulky Hodgkin lymphoma? A. ABVD alone B. ABVD + consolidative RT C. Brentuximab vedotin + AVD D. ABVD + high dose chemotherapy	B	The optimal treatment approach to maximize disease control in a patient with favorable risk, non-bulky Hodgkin lymphoma is B. ABVD + consolidative radiation therapy (RT). Favorable risk Hodgkin lymphoma is defined as early-stage disease with a low tumor burden, no bulky disease, and no adverse prognostic factors. The standard treatment approach for favorable risk Hodgkin lymphoma is a combination…	B	1	B	For patients with favorable risk, non-bulky Hodgkin lymphoma, the optimal treatment approach to maximize disease control is typically a combination of chemotherapy and consolidative radiation therapy (RT). Among the given options, the most appropriate treatment approach would be: B. ABVD + consolidative RT ABVD (Adriamycin, Bleomycin, Vinblastine, and Dacarbazine) is a standard chemotherapy regim…	1
189	Which factor is associated with hypothyroidism after combined modality therapy for HL? A. V25 of the thyroid B. Age at the time of RT C. ABVD chemotherapy D. Large thyroid gland	A	V25 of the thyroid is the factor that is associated with hypothyroidism after combined modality therapy for Hodgkin lymphoma (HL). Combined modality therapy, which involves chemotherapy and radiation therapy, is a highly effective treatment for Hodgkin lymphoma but is associated with long-term side effects, including thyroid dysfunction. Hypothyroidism is a common late effect of combined modality…	A	1	A	Hypothyroidism is a potential late side effect of combined modality therapy for Hodgkin lymphoma (HL), which includes both chemotherapy (such as ABVD) and radiation therapy (RT). Among the given factors, the one that is most strongly associated with the development of hypothyroidism after combined modality therapy for HL is: A. V25 of the thyroid The V25 of the thyroid refers to the volume of the…	1
190	Which of the FDA approved radioimmuno-labeled agents has a beta and gamma emission? A. Ibritumomab tiuxetan B. Tositumomab C. 223Ra dichloride D. Lintuzumab	A	A. Ibritumomab tiuxetan is the FDA-approved radioimmuno-labeled agent that has a beta and gamma emission. Ibritumomab tiuxetan is a radioimmunoconjugate used for the treatment of relapsed or refractory follicular B-cell non-Hodgkin lymphoma. It consists of a monoclonal antibody (ibritumomab) conjugated to a radioactive isotope (yttrium-90 or Y-90). Y-90 is a beta-emitting isotope that can deliver…	B	0	A	Among the FDA-approved radioimmuno-labeled agents, the one with both beta and gamma emission is: A. Ibritumomab tiuxetan Ibritumomab tiuxetan (Zevalin) is a radioimmunotherapy agent used to treat certain types of non-Hodgkin's lymphoma. It consists of an anti-CD20 monoclonal antibody (ibritumomab) linked to the radioactive isotope yttrium-90 (90Y) or indium-111 (111In). Yttrium-90 emits beta part…	0	Tositumomab is labeled with I-131, which has both beta and gamma emission. The gamma emissions allows for imaging, and the longer half-life of 8 days allows for delayed imaging as well as multiple imaging time points after injection for dosimetry calculations. Therefore, I-131 is often used for RIT with antibodies. Xofigo is an alpha emitter used to treat bone disease. Lintuzumab is an antibody u…
191	In addition to the primary tumor and operative bed, what else should be included in the recommended treatment volume for high-risk neuroblastoma? A. Prophylactic regional lymph node RT, and MIBG-avid metastases identified at diagnosis B. Prophylactic regional lymph node RT, and persistent MIBG-avid metastases following induction chemotherapy C. Persistent MIBG-avid metastases following consolidat…	B	The recommended treatment volume for high-risk neuroblastoma should include the primary tumor, operative bed, and any other visible or suspected disease. This can include metastatic sites detected by imaging studies, such as MIBG-avid metastases. Option B, which includes prophylactic regional lymph node RT and persistent MIBG-avid metastases following induction chemotherapy, is the most appropria…	D	0	B	For high-risk neuroblastoma, the recommended treatment volume generally includes the primary tumor and operative bed, as well as other sites of disease involvement. Among the given options, the most appropriate additional areas to include in the treatment volume for high-risk neuroblastoma are: B. Prophylactic regional lymph node RT, and persistent MIBG-avid metastases following induction chemoth…	0
192	In which clinical scenario can RT be omitted for the primary site in a patient with non-metastatic rhabdomyosarcoma following a margin negative resection? A. Alveolar rhabdomyosarcoma without a FOXO1-translocation following GTR at diagnosis B. Embryonal rhabdomyosarcoma with GTR following chemotherapy C. Alveolar rhabdomyosarcoma with a FOXO1-translocation following GTR at diagnosis D. Embryonal …	B	In a patient with non-metastatic rhabdomyosarcoma following a margin-negative resection, radiation therapy (RT) to the primary site may be omitted in the setting of embryonal rhabdomyosarcoma with gross total resection (GTR) following chemotherapy, without high-risk features. Therefore, option B, Embryonal rhabdomyosarcoma with GTR following chemotherapy is the correct choice. The use of RT for t…	D	0	D	In patients with non-metastatic rhabdomyosarcoma, radiation therapy (RT) can sometimes be omitted for the primary site following a margin-negative (gross total) resection. Among the given clinical scenarios, the one in which RT can most likely be omitted is: D. Embryonal rhabdomyosarcoma following GTR at diagnosis Embryonal rhabdomyosarcoma is a more favorable subtype compared to alveolar rhabdom…	1
193	What is the appropriate treatment for a pediatric patient whose disease relapsed at a limited number of sites less than 12 months following treatment for classic Hodgkin lymphoma? A. 2nd-line chemotherapy  PET/CT (Deauville 4-5)  Observation B. 2nd-line chemotherapy  PET/CT (Deauville 1-4) ASCT +/- RT C. 2nd-line chemotherapy  Chemo-refractory  RT  PET/CT (Deauville 1-4)  ASCT +/- RT D. 2…	B	For a pediatric patient whose disease relapsed at a limited number of sites less than 12 months following treatment for classic Hodgkin lymphoma, the appropriate treatment option is 2nd-line chemotherapy followed by PET/CT (Deauville 1-4) and consideration of consolidation therapy with autologous stem cell transplant (ASCT) and/or radiation therapy (RT). Therefore, the correct choice is option B,…	D	0	B	In a pediatric patient whose disease relapsed at a limited number of sites less than 12 months following treatment for classic Hodgkin lymphoma, the appropriate treatment strategy would generally be: B. 2nd-line chemotherapy → PET/CT (Deauville 1-4) → ASCT +/- RT This approach involves administering second-line (salvage) chemotherapy, followed by a PET/CT scan to assess the response to treatment.…	0
194	Young children with anaplastic rhabdomyosarcoma have a high rate of germline alterations in ________ and should be considered for _______. A. MYOD1; omission of RT because they have a more favorable prognosis B. MYCN; dose-escalated RT because they have a higher rate of local failure C. TP53; screening for cancer predisposition syndromes D. FOXO1; dose-escalated RT because they have a higher rate…	C	Young children with anaplastic rhabdomyosarcoma have a high rate of germline alterations in TP53 and should be considered for screening for cancer predisposition syndromes. Therefore, the correct choice is option C, TP53; screening for cancer predisposition syndromes. Anaplastic rhabdomyosarcoma is a rare and aggressive subtype of rhabdomyosarcoma that primarily affects infants and young children…	C	1	C	Young children with anaplastic rhabdomyosarcoma have a high rate of germline alterations in: C. TP53; screening for cancer predisposition syndromes Anaplastic rhabdomyosarcoma, particularly in young children, has been associated with germline TP53 alterations. These alterations predispose patients to Li-Fraumeni syndrome, a cancer predisposition syndrome characterized by an increased risk of deve…	1
195	An 8-year-old child has classic medulloblastoma status post GTR with no radiographic evidence of metastatic disease and no tumor cells in the CSF. What is the recommended RT dose and volume? A. 59.4 Gy to the resection cavity + margin B. 54 Gy to the resection cavity + margin C. 23.4 Gy CSI, then 30.6 Gy boost to the resection cavity + margin D. 36 Gy CSI, then 18 Gy boost to the posterior fossa	C	For an 8-year-old child with classic medulloblastoma status post GTR with no radiographic evidence of metastatic disease and no tumor cells in the CSF, the recommended radiation therapy (RT) dose and volume is 23.4 Gy craniospinal irradiation (CSI) followed by a boost of 30.6 Gy to the resection cavity + margin. Therefore, the correct choice is option C, 23.4 Gy CSI, then 30.6 Gy boost to the res…	C	1	C	For an 8-year-old child with classic medulloblastoma who has undergone gross total resection (GTR) and has no radiographic evidence of metastatic disease or tumor cells in the cerebrospinal fluid (CSF), the recommended radiation therapy (RT) dose and volume would be: C. 23.4 Gy craniospinal irradiation (CSI), then 30.6 Gy boost to the resection cavity + margin This approach involves administering…	1
196	A 5 year-old child has medulloblastoma. The surgeon reports that a GTR has been performed. What study should be performed to confirm that all disease has been resected? A. CT scan intraoperatively B. CT scan within 1-3 days postoperatively C. MRI scan within 1-3 days postoperatively D. MRI scan within 1-3 weeks postoperatively	C	For a 5-year-old child with medulloblastoma who underwent gross total resection (GTR), the study that should be performed to confirm that all disease has been resected is an MRI scan within 1-3 days postoperatively. Therefore, the correct choice is option C, MRI scan within 1-3 days postoperatively. Medulloblastoma is a malignant brain tumor that occurs predominantly in children. Gross total rese…	C	1	C	To confirm that all disease has been resected in a 5-year-old child with medulloblastoma following a reported gross total resection (GTR), the most appropriate imaging study would be: C. MRI scan within 1-3 days postoperatively An MRI scan is the preferred imaging modality for evaluating brain tumors and assessing the extent of resection. Performing the MRI within 1-3 days postoperatively helps t…	1
197	A 12-year-old child presents with headaches and an MRI reveals a pineal mass. AFP is markedly elevated in the serum and CSF. These findings are consistent with which diagnosis? A. Intracranial pure germinoma B. Intracranial non-germinomatous germ cell tumor C. Ependymoma D. Pineoblastoma	B	The presentation of a 12-year-old child with headaches and a pineal mass, along with markedly elevated levels of AFP in both the serum and cerebrospinal fluid (CSF), is most consistent with a diagnosis of intracranial non-germinomatous germ cell tumor. Therefore, the correct choice is option B, Intracranial non-germinomatous germ cell tumor. Elevated levels of AFP are a characteristic feature of …	B	1	B	In a 12-year-old child presenting with headaches and an MRI revealing a pineal mass, along with markedly elevated levels of alpha-fetoprotein (AFP) in the serum and cerebrospinal fluid (CSF), the findings are consistent with: B. Intracranial non-germinomatous germ cell tumor Non-germinomatous germ cell tumors (NGGCTs) are a subgroup of intracranial germ cell tumors that include teratomas, endoder…	1
198	What is the typical initial treatment of a 4 year-old child with a posterior fossa ependymoma? A. Chemotherapy B. Maximal safe resection C. Craniospinal irradiation D. Focal RT to the tumor	B	The typical initial treatment of a 4-year-old child with a posterior fossa ependymoma is maximal safe surgical resection. Therefore, the correct choice is option B, Maximal safe resection. Ependymomas are a type of primary brain tumor that can occur anywhere along the ventricular system, including the posterior fossa. The treatment of posterior fossa ependymomas typically involves maximal safe su…	B	1	B	For a 4-year-old child with a posterior fossa ependymoma, the typical initial treatment would be: B. Maximal safe resection The primary treatment for ependymoma, including posterior fossa ependymoma, is maximal safe resection. The goal is to remove as much of the tumor as possible without causing harm to the surrounding healthy brain tissue. After surgery, the treatment plan may include adjuvant …	1
199	A 16 year-old has localized Ewing sarcoma of the sacrum and is receiving standard chemotherapy and definitive RT for local control. What dose should be given to the gross disease? A. 40 Gy B. 50.4 Gy C. 55.8 Gy D. 72 Gy	B	For a 16-year-old with localized Ewing sarcoma of the sacrum receiving standard chemotherapy and definitive radiation therapy (RT) for local control, the appropriate dose to be given to the gross disease is 50.4 Gy. Therefore, the correct choice is option B, 50.4 Gy. Ewing sarcoma is a rare and aggressive malignancy that commonly arises in bones and soft tissues of children and young adults. The …	C	0	B	For a 16-year-old with localized Ewing sarcoma of the sacrum receiving standard chemotherapy and definitive radiation therapy (RT) for local control, the recommended dose to the gross disease is: B. 50.4 Gy The typical radiation dose for definitive treatment of localized Ewing sarcoma ranges from 45 to 55.8 Gy, with 50.4 Gy being a commonly used dose. This dose is administered in combination with…	0
200	Which late effect is expected after a single dose 6 Gy of radiation? A. Sterility after radiation to the testes B. Necrosis after radiation to the brain C. Pericarditis after radiation to the heart D. Myelopathy after radiation to the spinal cord	none	After a single dose of 6 Gy of radiation, none of the late effects listed in the options are expected to occur. The likelihood and severity of late effects following radiation therapy depend on several factors, including the total radiation dose, the volume of tissue irradiated, the fractionation schedule, and individual patient factors such as age, comorbidities, and genetic susceptibility. A si…	A	0	A	A single dose of 6 Gy of radiation is most likely to result in the following late effect: A. Sterility after radiation to the testes A single dose of 6 Gy to the testes can result in permanent sterility in males, as spermatogenesis is highly sensitive to radiation. The other late effects listed typically require higher doses of radiation or a different fractionation schedule to manifest. It is es…	1
201	Which factor is typically considered a CONTRAINDICATION to CSI for medulloblastoma? A. Anaplastic histology B. Complete surgical resection C. Diagnosis as an infant D. Lack of malignant cells in the CSF	B	Among the given options, the factor that is typically considered a CONTRAINDICATION to CSI (craniospinal irradiation) for medulloblastoma is complete surgical resection. Therefore, the correct choice is option B, Complete surgical resection. CSI is a standard treatment option for medulloblastoma and is intended to treat potential subclinical metastases in the spinal axis. However, CSI is not typi…	C	0	C	A factor typically considered a contraindication to craniospinal irradiation (CSI) for medulloblastoma is: C. Diagnosis as an infant Infants (usually defined as children under the age of 3) are at a higher risk of significant neurocognitive and developmental side effects from craniospinal irradiation. As a result, CSI is often avoided or delayed in this age group, and alternative treatment approa…	1
202	Which diagnosis has the poorest survival outcomes in children? A. Diffuse intrinsic pontine glioma B. Intracranial germinoma C. Juvenile pilocytic astrocytoma D. Medulloblastoma	A	Among the given options, the diagnosis that has the poorest survival outcomes in children is diffuse intrinsic pontine glioma (DIPG). Therefore, the correct choice is option A, Diffuse intrinsic pontine glioma. DIPG is a highly aggressive and rare type of brainstem glioma that arises in the pons, a critical region of the brainstem that controls vital functions such as breathing, heart rate, and b…	A	1	A	A. Diffuse intrinsic pontine glioma (DIPG) has the poorest survival outcomes in children. DIPG is a highly aggressive and difficult-to-treat brain tumor that primarily affects children. Unfortunately, the prognosis for children diagnosed with DIPG is often poor, with a median survival time of 9-12 months from diagnosis. The other tumors listed have relatively better survival outcomes compared to …	1
203	A child with high risk neuroblastoma undergoes conventional therapy and at the time of RT has a 2 cc of residual disease at the primary site. In addition to receiving 21.6 Gy in 12 Fx to the extent of disease at the time of surgery, what boost dose should be prescribed to the residual disease? A. 0 Gy B. 10.8 Gy in 6 Fx C. 14.4 Gy in 8 Fx D. 21.6 Gy in 12 Fx	C	For a child with high-risk neuroblastoma who has residual disease of 2 cc at the primary site at the time of radiation therapy, in addition to receiving 21.6 Gy in 12 fractions (Fx) to the extent of disease at the time of surgery, the appropriate boost dose to be prescribed to the residual disease is 14.4 Gy in 8 fractions. Therefore, the correct choice is option C, 14.4 Gy in 8 Fx. In high-risk …	A	0	B	B. 10.8 Gy in 6 Fx should be prescribed as the boost dose to the residual disease. In the case of high-risk neuroblastoma, after conventional therapy, it is common to administer a boost dose of radiation to the residual tumor. The additional 10.8 Gy in 6 fractions would be added to the initial 21.6 Gy in 12 fractions, resulting in a total dose of 32.4 Gy. This treatment approach aims to improve l…	0
204	A 2-year-old with poorly differentiated high-risk neuroblastoma is treated according to Children’s Oncology Group trial ANBL0532. What is the patient’s approximate 3-year DFS if she received tandem autologous stem cell transplants as part of her course? A. 25% B. 45% C. 65% D. 85%	B	For a 2-year-old with poorly differentiated high-risk neuroblastoma treated according to Children’s Oncology Group (COG) trial ANBL0532 with tandem autologous stem cell transplants as part of her course, the approximate 3-year disease-free survival (DFS) is 45%. Therefore, the correct choice is option B, 45%. COG trial ANBL0532 is a phase III clinical trial that evaluated the use of tandem autolo…	C	0	B	B. 45% According to the results of the Children's Oncology Group trial ANBL0532, tandem autologous stem cell transplants improved the outcomes for high-risk neuroblastoma patients. The 3-year event-free survival (EFS) rate for patients who received tandem autologous stem cell transplants was approximately 45%. It is important to note that actual outcomes may vary depending on individual patient f…	0
205	Which imaging study is a necessary component of the workup for a pediatric patient with high risk neuroblastoma? A. Bone scan B. SPECT MRI C. Gallium scan D. MIBG scan	D	A necessary imaging study as part of the workup for a pediatric patient with high-risk neuroblastoma is a MIBG (metaiodobenzylguanidine) scan. Therefore, the correct choice is option D, MIBG scan. MIBG is a radiolabeled analogue of norepinephrine that is selectively taken up by neuroblastoma cells and can be used as a sensitive and specific imaging modality for the detection and staging of neurob…	D	1	D	D. MIBG (metaiodobenzylguanidine) scan is a necessary component of the workup for a pediatric patient with high-risk neuroblastoma. MIBG is a radiopharmaceutical agent that is taken up by neuroblastoma cells, making it an effective imaging tool for diagnosing, staging, and monitoring response to treatment in patients with neuroblastoma. MIBG scans help in identifying metastatic disease and assess…	1
206	A patient has a 5 cm embryonal rhabdomyosarcoma and undergoes a biopsy and then induction chemotherapy with a subsequent radiographic complete response. What is the patient’s Group? A. I B. IIA C. IIC D. III	A	A patient with a 5 cm embryonal rhabdomyosarcoma who undergoes a biopsy and then induction chemotherapy with a subsequent radiographic complete response is classified as Group I. Therefore, the correct choice is option A, Group I. The staging and risk stratification of rhabdomyosarcoma are based on several factors, including the extent of disease, the site of the tumor, the histologic subtype, an…	D	0	D	D. III According to the Intergroup Rhabdomyosarcoma Study (IRS) grouping system, the patient would be classified as Group III. Group III consists of patients who have gross residual disease after an initial biopsy or limited surgical resection, with or without lymph node involvement. In this case, the patient underwent a biopsy and induction chemotherapy with a radiographic complete response, but…	1
207	What is the MOST conventional dose and fractionation for a 7 year-old patient undergoing whole lung irradiation for lung metastases in rhabdomyosarcoma? A. 10.5 Gy in 7 Fx B. 10.8 Gy in 6 Fx C. 15 Gy in 10 Fx D. 12 Gy in 8 Fx	B	The most conventional dose and fractionation for a 7-year-old patient undergoing whole lung irradiation for lung metastases in rhabdomyosarcoma is 10.8 Gy in 6 fractions (Fx). Therefore, the correct choice is option B, 10.8 Gy in 6 Fx. Whole lung irradiation (WLI) is a treatment option for pediatric patients with lung metastases from various types of malignancies, including rhabdomyosarcoma. WLI …	C	0	C	C. 15 Gy in 10 Fx The most conventional dose and fractionation for a 7-year-old patient undergoing whole lung irradiation for lung metastases in rhabdomyosarcoma is 15 Gy in 10 fractions. This approach aims to treat the metastatic disease while minimizing the risk of radiation-induced side effects in the growing child. Treatment plans can be individualized based on the patient's specific circumst…	1
208	Among pediatric patients with rhabdomyosarcoma treated on Children’s Oncology Group Studies, the SECOND MOST important prognostic factor (after metastases at time of staging) was: A. age. B. FOXO1 translocation status. C. histologic subtype. D. tumor size.	C	Among pediatric patients with rhabdomyosarcoma treated on Children's Oncology Group studies, the second most important prognostic factor (after metastases at the time of staging) was histologic subtype. Therefore, the correct choice is option C, histologic subtype. The prognostic factors for rhabdomyosarcoma are based on several factors, including the extent of disease, the site of the tumor, the…	B	0	D	D. tumor size. Among pediatric patients with rhabdomyosarcoma treated on Children's Oncology Group Studies, the second most important prognostic factor (after metastases at the time of staging) is tumor size. Larger tumors are associated with a poorer prognosis. Other factors, such as age, FOXO1 translocation status, and histologic subtype, also play a role in determining the prognosis, but tumor…	0
209	What is the MOST common histologic subtype of classical Hodgkin lymphoma in pediatric patients in the US? A. Lymphocyte-depleted B. Nodular sclerosing C. Mixed cellularity D. Lymphocyte rich	B	The most common histologic subtype of classical Hodgkin lymphoma in pediatric patients in the US is nodular sclerosing. Therefore, the correct choice is option B, nodular sclerosing. Classical Hodgkin lymphoma is a type of lymphoma that is characterized by the presence of Reed-Sternberg cells, which are large, abnormal cells that are derived from B lymphocytes. The World Health Organization (WHO)…	B	1	B	B. Nodular sclerosing The most common histologic subtype of classical Hodgkin lymphoma in pediatric patients in the US is nodular sclerosing. This subtype is characterized by the presence of fibrous bands or nodules and Reed-Sternberg cells within a mixed inflammatory background. Nodular sclerosing is more common in adolescents and young adults and has a relatively favorable prognosis compared to…	1
210	According to the Children’s Oncology Group protocols, what is the recommended dose and fractionation when adjuvant RT is given for Hodgkin lymphoma and boosts are not needed? A. 15 Gy in 10 Fx B. 20 Gy in 10 Fx C. 21 Gy in 14 Fx D. 30 Gy in 15 Fx	B	According to the Children's Oncology Group (COG) protocols, the recommended dose and fractionation when adjuvant radiation therapy (RT) is given for Hodgkin lymphoma and boosts are not needed is 20 Gy in 10 fractions (Fx). Therefore, the correct choice is option B, 20 Gy in 10 Fx. Adjuvant RT is often used in the treatment of pediatric Hodgkin lymphoma as part of combined modality therapy, which …	C	0	C	C. 21 Gy in 14 Fx According to the Children's Oncology Group protocols, the recommended dose and fractionation when adjuvant radiotherapy is given for Hodgkin lymphoma and boosts are not needed is 21 Gy in 14 fractions. This regimen aims to provide effective local control while minimizing the risk of long-term complications and side effects associated with radiation therapy. However, it is import…	1
					15			21

## Sheet: 211-240
Question Number	Question	ChatGPT-3.5 answer	ChatGPT's explanation for its answer	Reference Answer	Correct?	ChatGPT-4 answer	GPT4 explanation for answer	Correct?	Rationale	contains image information?	Remark
211	The early phases of fibrogenesis after irradiation can be characterized by an upregulation of pro-inflammatory cytokines such as tumor-necrosis factor-α (TNFα) and interleukins 1 (IL1); and what other cytokine? A. IL2 B. IL6 C. IL10 D. IL15	B	The early phases of fibrogenesis after irradiation can be characterized by an upregulation of pro-inflammatory cytokines such as tumor-necrosis factor-α (TNFα) and interleukins 1 (IL1); and interleukin 6 (IL6). Therefore, the correct choice is option B, IL6. Radiation therapy is known to induce both acute and chronic effects on normal tissues, including inflammation, fibrosis, and vascular damage…	B	1	B	B. IL6 The early phases of fibrogenesis after irradiation can be characterized by an upregulation of pro-inflammatory cytokines such as tumor necrosis factor-α (TNFα), interleukin 1 (IL1), and interleukin 6 (IL6). These cytokines play a role in the inflammatory response and contribute to the development of fibrosis, which can lead to tissue damage and functional impairment in patients who have un…	1
212	Which DNA repair protein functions to promote DNA strand invasion and the search for homology during DNA DSB repair? A. DNA-PK B. Artemis C. Rad51 D. MDC1	C	The DNA repair protein that functions to promote DNA strand invasion and the search for homology during DNA double-strand break (DSB) repair is Rad51. Therefore, the correct choice is option C, Rad51. Double-strand breaks (DSBs) are one of the most toxic forms of DNA damage induced by ionizing radiation, and cells have developed several mechanisms to repair them, including homologous recombinatio…	C	1	C	C. Rad51 Rad51 is a DNA repair protein that functions to promote DNA strand invasion and the search for homology during DNA double-strand break (DSB) repair. Rad51 plays a critical role in the homologous recombination (HR) pathway, which is an essential process for maintaining genomic stability and repairing DNA DSBs. The protein forms a nucleoprotein filament on single-stranded DNA and facilitat…	1
213	What protein inhibits Cyclin B/CDK1 interaction and inhibits the G2 to M transition after radiation damage? A. Mdm2 B. Wee1 C. P21CIP1 D. P27KIP1	B	The protein that inhibits Cyclin B/CDK1 interaction and inhibits the G2 to M transition after radiation damage is Wee1. Therefore, the correct choice is option B, Wee1. The G2 to M transition of the cell cycle is a critical checkpoint that ensures proper segregation of chromosomes during cell division. This transition is regulated by Cyclin B and Cyclin-dependent kinase 1 (CDK1), which form a com…	B	1	B	B. Wee1 Wee1 is a protein kinase that inhibits the Cyclin B/CDK1 interaction and inhibits the G2 to M transition after radiation damage. Wee1 phosphorylates CDK1, preventing its activation and the progression of the cell cycle from the G2 phase to the M phase. This provides time for the cell to repair DNA damage caused by radiation before entering mitosis, reducing the risk of transmitting damage…	1
214	Combining hyperthermia with radiation is considered a way of targeting cells in which phase of the cell cycle? A. G1 B. S C. G2 D. G0	B	Combining hyperthermia with radiation is considered a way of targeting cells in the S phase of the cell cycle. Therefore, the correct choice is option B, S phase. Hyperthermia is a treatment modality that involves heating the tumor tissue to temperatures above the normal body temperature (usually between 40-45°C). Hyperthermia can have several effects on tumor cells, including increased radiosens…	B	1	D	D. G0 Combining hyperthermia with radiation is considered a way of targeting cells in the G0 phase of the cell cycle. Cells in the G0 phase are considered quiescent or resting, and they are generally more resistant to radiation than actively dividing cells. Hyperthermia can sensitize these cells to radiation by causing protein denaturation, disrupting cellular repair mechanisms, and increasing bl…	0
215	What chemotherapeutic agent leads to DNA chain termination when it becomes incorporated into newly synthesized DNA as the cell replicates? A. Gemcitabine B. Mitomycin C C. Doxorubicin D. Bleomycin	A	The chemotherapeutic agent that leads to DNA chain termination when it becomes incorporated into newly synthesized DNA as the cell replicates is Gemcitabine. Therefore, the correct choice is option A, Gemcitabine. Gemcitabine is a nucleoside analog that is commonly used in the treatment of several types of cancer, including pancreatic cancer, breast cancer, and non-small cell lung cancer. It work…	A	1	A	A. Gemcitabine Gemcitabine is a chemotherapeutic agent that leads to DNA chain termination when it becomes incorporated into newly synthesized DNA as the cell replicates. Gemcitabine is a nucleoside analog, which means that it resembles the building blocks of DNA (nucleotides) and can be mistakenly incorporated into the growing DNA strand during replication. Once incorporated, gemcitabine prevent…	1
216	What hypoxic cell sensitizer undergoes redox recycling or decomposes to toxic product and has shown efficacy in head and neck cancer? A. Methotrexate B. Camptothecin C. Cetuximab D. Nimorazole	D	The hypoxic cell sensitizer that undergoes redox recycling or decomposes to a toxic product and has shown efficacy in head and neck cancer is Nimorazole. Therefore, the correct choice is option D, Nimorazole. Nimorazole is a nitroimidazole derivative that is used as a hypoxic cell sensitizer in radiation therapy. Hypoxic cells are known to be resistant to radiation therapy, as they lack the oxyge…	D	1	D	D. Nimorazole Nimorazole is a hypoxic cell sensitizer that undergoes redox recycling or decomposes to toxic products and has shown efficacy in head and neck cancer. Nimorazole is a nitroimidazole compound that selectively sensitizes hypoxic tumor cells to the effects of radiation therapy. In hypoxic environments, nimorazole is reduced and forms reactive radicals, which can cause DNA damage and en…	1
217	Which radiation injury can be evaluated by the crypt stem cell survival assay? A. Sebaceous gland injury B. Intestinal injury C. Serous acini cell injury D. Eccrine gland injury	B	The radiation injury that can be evaluated by the crypt stem cell survival assay is intestinal injury. Therefore, the correct choice is option B, intestinal injury. The crypt stem cell survival assay is a laboratory technique used to evaluate the effects of ionizing radiation on the gastrointestinal tract. The assay involves exposing animal models to a range of radiation doses and then assessing …	B	1	B	B. Intestinal injury The crypt stem cell survival assay is used to evaluate intestinal injury caused by radiation. The assay measures the survival and regeneration of intestinal crypt stem cells following radiation exposure. These cells are responsible for maintaining the integrity and function of the intestinal epithelium. By assessing their survival and ability to regenerate the epithelium, the…	1
218	What apoptosis-related protein promotes the induction of radiation-induced cell death? A. Akt B. Bax C. Bcl2 D. mTOR	B	The apoptosis-related protein that promotes the induction of radiation-induced cell death is Bax. Therefore, the correct choice is option B, Bax. Bax is a pro-apoptotic protein that plays a key role in the intrinsic pathway of apoptosis, which is activated in response to DNA damage and other cellular stresses. Following radiation-induced DNA damage, Bax is activated and translocates to the mitoch…	B	1	B	B. Bax Bax (Bcl-2-associated X protein) is an apoptosis-related protein that promotes the induction of radiation-induced cell death. Bax is a pro-apoptotic member of the Bcl-2 family of proteins, which play crucial roles in regulating the process of apoptosis (programmed cell death). Upon radiation exposure, Bax can become activated and promote the release of cytochrome c from the mitochondria, i…	1
219	What cellular event activates the ATM protein upon exposure to ionizing radiation? A. Cell death B. DNA double strand break formation C. Mitochondrial respiration D. Ribosomal assembly	B	The cellular event that activates the ATM protein upon exposure to ionizing radiation is DNA double-strand break formation. Therefore, the correct choice is option B, DNA double-strand break formation. ATM (ataxia telangiectasia mutated) is a protein kinase that plays a key role in the cellular response to DNA damage, particularly DNA double-strand breaks (DSBs) induced by ionizing radiation. Fol…	B	1	B	B. DNA double strand break formation The ATM (ataxia-telangiectasia mutated) protein is activated upon exposure to ionizing radiation due to the formation of DNA double-strand breaks (DSBs). ATM is a serine/threonine protein kinase that plays a critical role in the cellular response to DNA damage, particularly DSBs. When DSBs are induced by ionizing radiation or other genotoxic agents, ATM become…	1
220	The LD50/30 in an animal radiation model is 5 Gy. When animals are treated with a radiation protector, the LD50/30 is 10 Gy. What is the dose reduction factor of the radiation protector? A. -5 B. 0.5 C. 2 D. 5	C	The dose reduction factor of the radiation protector is 2. The LD50/30 is the dose of radiation that is lethal to 50% of animals within 30 days of exposure. In this case, the LD50/30 without radiation protection is 5 Gy, which means that 50% of animals will die within 30 days of receiving a dose of 5 Gy. With radiation protection, the LD50/30 is 10 Gy, which means that 50% of animals will die wit…	C	1	C	C. 2 The dose reduction factor (DRF) of a radiation protector is the ratio of the LD50/30 (the dose required to cause death in 50% of the subjects within 30 days) with the radiation protector to the LD50/30 without the radiation protector. In this case, the LD50/30 without the radiation protector is 5 Gy, and the LD50/30 with the radiation protector is 10 Gy. The DRF is calculated as follows: DRF…	1
221	What is the biological mechanism by which a superoxide dismutase mimetic protects against radiation injury? A. By scavenging reactive oxygen species B. By reducing the absorbed radiation dose C. By promoting DNA repair D. By inhibiting inflammation	A	The biological mechanism by which a superoxide dismutase (SOD) mimetic protects against radiation injury is by scavenging reactive oxygen species. Superoxide dismutase (SOD) is an enzyme that plays a critical role in protecting cells from oxidative damage caused by reactive oxygen species (ROS). ROS can be generated by ionizing radiation, and can cause damage to DNA, proteins, and lipids, leading…	A	1	A	A. By scavenging reactive oxygen species The biological mechanism by which a superoxide dismutase (SOD) mimetic protects against radiation injury is by scavenging reactive oxygen species (ROS). Ionizing radiation can generate ROS, such as superoxide radicals, which can damage cellular components like DNA, proteins, and lipids, leading to cell death and tissue injury. SOD mimetics mimic the action…	1
222	During RT, a change in what microenvironmental condition can improve tumor control? A. Decreased tumor oxygen levels B. Decreased blood flow C. Increased tumor glucose levels D. Increased tumor temperature	A	During radiation therapy, a decrease in tumor oxygen levels can improve tumor control. Radiation therapy relies on the generation of free radicals, including reactive oxygen species (ROS), to cause DNA damage and cell death in tumor cells. Tumor cells that are hypoxic (low in oxygen) are less sensitive to radiation because they have lower levels of oxygen to react with the free radicals generated…	D	0	D	D. Increased tumor temperature During radiotherapy (RT), a change in the microenvironmental condition that can improve tumor control is an increase in tumor temperature. Hyperthermia, the process of raising the temperature of tumor cells, can enhance the effectiveness of radiation therapy. The increased temperature can sensitize cells to radiation by disrupting cellular repair mechanisms, denatur…	1
223	Which property of cancer stem cells impact tumor control probability (TCP)? A. Most prevalent cell type B. Unlimited proliferative capacity C. More radiosensitive than other cell types D. Confer a protective effect on adjacent cells	B	The property of cancer stem cells that impacts tumor control probability (TCP) is their unlimited proliferative capacity. Cancer stem cells (CSCs) are a small subpopulation of cells within a tumor that have the ability to self-renew and differentiate into all the cell types found within the tumor. Unlike normal stem cells, which have a finite capacity for self-renewal, CSCs have unlimited prolife…	B	1	B	B. Unlimited proliferative capacity The property of cancer stem cells that impacts tumor control probability (TCP) is their unlimited proliferative capacity. Cancer stem cells are a subset of tumor cells that possess the ability to self-renew and differentiate into various cell types found in the tumor. Their unlimited proliferative capacity allows them to maintain tumor growth and repopulate the…	1
224	What clinical intervention can reduce the therapeutic ratio of a radiation treatment? A. Use of a radioprotector that accumulates preferentially in highly vascularized tissues B. Use of a radioprotector that requires oxygen for conversion from pro-drug to its active form C. Addition of a selective EGFR-targeted therapy, such as cetuximab D. Addition of a cytotoxic alkylating chemotherapeutic agen…	D	The addition of a cytotoxic alkylating chemotherapeutic agent, such as cyclophosphamide, can reduce the therapeutic ratio of a radiation treatment. The therapeutic ratio of a radiation treatment refers to the balance between tumor control and normal tissue toxicity. Clinical interventions that increase tumor control while minimizing normal tissue toxicity will increase the therapeutic ratio, whil…	D	1	A	A. Use of a radioprotector that accumulates preferentially in highly vascularized tissues The therapeutic ratio of a radiation treatment represents the balance between the probability of tumor control and the risk of normal tissue complications. A clinical intervention that reduces the therapeutic ratio would be one that preferentially protects normal tissues without protecting the tumor or even …	0
225	Why is prostate adenocarcinoma well-suited to hypofractionated RT? A. Relative to other tumor types, prostate cancer has a high proliferation rate resulting in a large fractionation effect B. Prostate tumors tend to by hypoxic, and hypofractionation increases reoxygenation compared to conventional fractionation C. Prostate cancer tends to have a low capacity for repair between fractions, so fewer…	D	The alpha/beta ratio of prostate cancer is low, resulting in a large fractionation effect relative to other tumor types. This is why prostate adenocarcinoma is well-suited to hypofractionated RT. The alpha/beta ratio is a measure of the sensitivity of a tumor to changes in fractionation. Tumors with a low alpha/beta ratio, such as prostate adenocarcinoma, are more sensitive to changes in fraction…	D	1	D	D. The alpha/beta ratio of prostate cancer is low, resulting in a large fractionation effect relative to other tumor types Prostate adenocarcinoma is well-suited to hypofractionated radiotherapy (RT) because it is believed to have a low alpha/beta ratio, which is a parameter used in the linear-quadratic model to describe the radiation sensitivity of a particular tissue or tumor. A low alpha/beta …	1
226	How does increasing the number of fractions delivered to a late-responding tissue such as the kidney alter the isoeffective total dose curve? A. Increases more rapidly than in an early responding tissue B. Increases more slowly than in an early responding tissue C. Unaffected by number of fractions D. Total dose decreases	B	Increasing the number of fractions delivered to a late-responding tissue such as the kidney will result in the isoeffective total dose curve increasing more slowly than in an early responding tissue. Late-responding tissues have a low rate of cell turnover and are therefore more sensitive to radiation damage when given in a few large doses, whereas early-responding tissues have a higher rate of c…	A	0	B	B. Increases more slowly than in an early responding tissue Increasing the number of fractions delivered to a late-responding tissue, such as the kidney, will cause the isoeffective total dose curve to increase more slowly compared to an early responding tissue. Late-responding tissues have a higher capacity for repair between fractions and are generally less sensitive to fraction size. As the nu…	0
227	Which is a mechanism through which hypoxia has been shown to confer resistance to chemotherapy? A. Activation of mTOR signaling B. Induction of cell cycle arrest C. Reduction in cellular adenosine levels D. Reduction in autophagy	A	A mechanism through which hypoxia has been shown to confer resistance to chemotherapy is the activation of mTOR signaling. Hypoxia, or low oxygen levels in the tumor microenvironment, can promote tumor cell survival and resistance to chemotherapy through the activation of various signaling pathways. One such pathway is the mammalian target of rapamycin (mTOR) pathway, which plays a key role in re…	B	0	A	A. Activation of mTOR signaling Hypoxia, or low oxygen levels, is a common feature of solid tumors and has been shown to confer resistance to chemotherapy. One of the mechanisms through which hypoxia contributes to chemotherapy resistance is by activating the mammalian target of rapamycin (mTOR) signaling pathway. The mTOR pathway is involved in the regulation of cell growth, proliferation, and s…	0
228	What is the primary mechanism through which taxanes sensitize cells to RT? A. They promote reoxygenation of the tumor microenvironment B. They result in cell cycle arrest at the G2/M phase C. They promote apoptosis D. They inhibit angiogenesis	B	The primary mechanism through which taxanes sensitize cells to radiation therapy (RT) is by resulting in cell cycle arrest at the G2/M phase. Taxanes are a class of chemotherapeutic agents that are commonly used in the treatment of cancer, including in combination with radiation therapy. Taxanes function by stabilizing microtubules and disrupting the normal process of mitosis, resulting in cell c…	B	1	B	B. They result in cell cycle arrest at the G2/M phase Taxanes, a class of chemotherapy drugs that includes paclitaxel and docetaxel, primarily sensitize cells to radiation therapy (RT) by causing cell cycle arrest at the G2/M phase. This is the most radiosensitive phase of the cell cycle, making cells more susceptible to the DNA-damaging effects of radiation therapy.	1
229	Expression of what cell surface marker acts as a “brake” on the immune system and prevents immune cell recognition of tumor? A. CD20 B. PD-L1 C. HER2 D. EGFR	B	Expression of PD-L1 (Programmed Death-Ligand 1) on the cell surface acts as a "brake" on the immune system and prevents immune cell recognition of tumors. PD-L1 is a cell surface protein that is expressed on a variety of normal and tumor cells. It binds to PD-1 (Programmed Death 1) receptor on T-cells and inhibits their activation and proliferation. This mechanism is an important immune checkpoin…	B	1	B	B. PD-L1 PD-L1 (Programmed Death-Ligand 1) is a cell surface marker that acts as a "brake" on the immune system and prevents immune cell recognition of tumors. When PD-L1 on tumor cells binds to its receptor, PD-1, on T cells, it suppresses T cell activity and prevents them from attacking the tumor. This immune checkpoint mechanism is exploited by cancer cells to evade the immune system.	1
230	What makes cancer stem cells important targets of anti-cancer treatment? A. Prevent the development of new secondary cancers B. Reduces late toxicities of radiation therapy C. Elevate the repair normal tissue damage D. They exhibit therapeutic resistance	D	Cancer stem cells are important targets of anti-cancer treatment because they exhibit therapeutic resistance. Cancer stem cells are a subpopulation of cells within a tumor that have the ability to self-renew and differentiate into different cell types. These cells are thought to be responsible for tumor initiation, progression, and metastasis, and they are often resistant to conventional cancer t…	D	1	D	D. They exhibit therapeutic resistance Cancer stem cells are important targets of anti-cancer treatment because they exhibit therapeutic resistance. These cells have the ability to self-renew, differentiate, and give rise to new tumor cells, making them more resistant to conventional treatments such as chemotherapy and radiation therapy. Targeting cancer stem cells can potentially improve treatme…	1
231	What is the percentage of worldwide cancers estimated to be caused by infections? A. 1% B. 5% C. 20% D. 50%	C	Approximately 20% of worldwide cancers are estimated to be caused by infections. Many different types of infections, including viruses, bacteria, and parasites, have been linked to an increased risk of developing certain types of cancer. For example, human papillomavirus (HPV) is associated with cervical, anal, and oropharyngeal cancers, while hepatitis B and C viruses are linked to liver cancer,…	C	1	C	C. 20% Approximately 20% of worldwide cancers are estimated to be caused by infections. Some common examples of infections linked to cancer development include human papillomavirus (HPV), which is associated with cervical, anal, and oropharyngeal cancers, and hepatitis B and C viruses, which are associated with liver cancer. Other infectious agents related to cancer include Helicobacter pylori (l…	1
232	What was a principal conclusion from studies that measured radiation effects on the developing embryo? A. Irradiation results in macrocephaly B. Congenital malformations are only seen after 20 weeks gestation C. The effects are dependent on the gestational age of the embryo D. Children are heavier and taller than expected	C	A principal conclusion from studies that measured radiation effects on the developing embryo is that the effects are dependent on the gestational age of the embryo. The developing embryo is highly sensitive to radiation, and exposure during critical periods of development can lead to a range of adverse effects, including growth retardation, malformations, and cognitive deficits. However, the effe…	C	1	C	C. The effects are dependent on the gestational age of the embryo A principal conclusion from studies that measured radiation effects on the developing embryo is that the effects are dependent on the gestational age of the embryo. The severity and types of effects vary with the stage of development at the time of exposure. The most sensitive period for inducing congenital malformations, growth re…	1
233	What agent has been approved as a radiation protector in the event of a radiation emergency? A. Amifostine B. Sargramostim C. Cisplatin D. Pembrolizumab	A	Amifostine has been approved as a radiation protector in the event of a radiation emergency. Amifostine is a radioprotective drug that can help to reduce the toxic effects of radiation on normal tissues. It works by scavenging free radicals and reducing oxidative stress in cells, which can help to prevent radiation-induced damage. Amifostine has been approved by the US Food and Drug Administratio…	B	0	A	A. Amifostine Amifostine is an agent that has been approved as a radiation protector in the event of a radiation emergency. It acts as a cytoprotective agent by scavenging free radicals and reducing the damage caused by ionizing radiation to normal tissues. While it is not approved for general use during radiation therapy due to potential side effects and concerns about protecting tumor cells, it…	0
234	How do the BAD, BID and BIK function in the mechanism of apoptosis cell death? A. Anti-apoptotic BCL-2 proteins B. Inhibitor of apoptosis proteins C. Pro-apoptotic BCL-2 proteins D. Apoptotic protease activating factor 1 (APAF1) proteins	C	BAD, BID, and BIK are pro-apoptotic BCL-2 proteins that function in the mechanism of apoptosis cell death. The BCL-2 family of proteins is a group of proteins that regulate apoptosis, or programmed cell death. The family is divided into pro-apoptotic and anti-apoptotic members, and the balance between these two groups of proteins determines whether a cell survives or undergoes apoptosis. The pro-…	C	1	C	C. Pro-apoptotic BCL-2 proteins BAD, BID, and BIK are pro-apoptotic BCL-2 proteins. They function in the mechanism of apoptosis cell death by promoting the release of cytochrome c from the mitochondria, which in turn activates caspases and initiates the apoptosis cascade. These pro-apoptotic proteins counterbalance the anti-apoptotic BCL-2 proteins, such as BCL-2 and BCL-xL, to regulate cell deat…	1
235	What assay is used to detect the death of cells by autophagy? A. X-gal cleavage B. Western blots of LC3-II C. Annexin V assay D. Propidium Iodine uptake	B	The Western blot of LC3-II is an assay used to detect the death of cells by autophagy. LC3 (microtubule-associated protein 1A/1B-light chain 3) is a protein that plays a crucial role in the formation of autophagosomes, which are the key structures in the process of autophagy. During autophagy, LC3-I is converted to LC3-II through lipidation, and the conversion of LC3-I to LC3-II is a reliable ind…	B	1	B	B. Western blots of LC3-II The Western blot analysis of LC3-II (microtubule-associated protein 1 light chain 3) is an assay used to detect the death of cells by autophagy. LC3 is a protein that is involved in the formation of autophagosomes during the autophagy process. LC3-I is converted to LC3-II when autophagy is induced, and the increase in LC3-II levels can be detected using a Western blot. …	1
236	For high dose rate low LET radiations, what does the αD term of the linear quadratic model describe? A. It describes the formation of a lethal lesion that results from the interaction of two proximate sublesions formed by the same charged particle track B. It describes the formation of a lethal lesion that results from the interaction of two proximate sublesions formed by two independent charged …	A	For high dose rate low LET radiations, the αD term of the linear quadratic model describes the formation of a lethal lesion that results from the interaction of two proximate sublesions formed by the same charged particle track. The linear quadratic model is a commonly used mathematical model to describe the effects of radiation on living tissue. It is expressed as S = αD + βD², where S is the su…	A	1	B	B. It describes the formation of a lethal lesion that results from the interaction of two proximate sublesions formed by two independent charged particle tracks For high dose rate low LET (linear energy transfer) radiations, the αD term of the linear quadratic model describes the formation of a lethal lesion resulting from the interaction of two proximate sublesions formed by two independent char…	0
237	Increasing the dose rate from 0.5 cGy per minute to 1000 cGy per minute will produce what changes in alpha/beta linear quadratic model survival curve parameters? A. Alpha will increase while beta decreases B. Alpha will increase while beta increases C. Alpha will remain the same while beta increases D. Alpha will decrease while beta increases	D	Increasing the dose rate from 0.5 cGy per minute to 1000 cGy per minute will produce a decrease in the value of the alpha parameter and an increase in the value of the beta parameter of the linear quadratic model survival curve. The linear quadratic model describes the effect of radiation on biological tissues, and it is expressed as S = e^(-αD-βD²), where S is the surviving fraction of cells, D …	C	0	A	A. Alpha will increase while beta decreases Increasing the dose rate from 0.5 cGy per minute to 1000 cGy per minute will likely produce an increase in the alpha parameter while causing a decrease in the beta parameter in the alpha/beta linear quadratic model survival curve. The alpha term represents the direct effects of radiation, which become more pronounced with higher dose rates, while the be…	0
238	Which assumption(s) does the absolute risk model for radiation carcinogenesis make? A. Radiation risk increases at all ages, as cancer risk increases with age B. Radiation induced cancer risk is a function of dose and the time since exposure C. Radiation cancer risk is a function of the square of the dose, gender, and age at exposure D. Radiation produces an increase in cancer risk over that occu…	D	The absolute risk model for radiation carcinogenesis assumes that radiation produces an increase in cancer risk over that occurring naturally. The absolute risk model is a commonly used model for estimating the risk of radiation-induced cancer in exposed populations. It assumes that radiation exposure produces an additional risk of cancer over the baseline risk that occurs naturally in the absenc…	D	1	D	D. Radiation produces an increase in cancer risk over that occurring naturally The absolute risk model for radiation carcinogenesis makes the assumption that radiation produces an increase in cancer risk over that occurring naturally. This model estimates the excess number of cancer cases that can be attributed to radiation exposure, and it is typically used for estimating cancer risk in populati…	1
239	In the DNA damage response, what does γH2AX phosphorylation indicate? A. Failure of repair complex recruitment B. Activation of ATM C. Double strand break resolution D. Resumption of DNA synthesis	B	In the DNA damage response, γH2AX phosphorylation indicates the activation of ATM (Ataxia Telangiectasia Mutated) kinase. DNA double-strand breaks are one of the most lethal forms of DNA damage, and their repair is critical for maintaining genomic stability. One of the earliest events in the DNA damage response to double-strand breaks is the phosphorylation of histone H2AX on a serine residue nea…	B	1	B	B. Activation of ATM In the DNA damage response, γH2AX phosphorylation indicates the activation of ATM (ataxia telangiectasia mutated) protein kinase. When DNA double-strand breaks (DSBs) occur, the ATM kinase is activated, and it phosphorylates the histone protein H2AX at the sites of DSBs. This phosphorylated form of H2AX, known as γH2AX, serves as a marker for DSBs and facilitates the recruitm…	1
240	Collision of a replication fork with a single strand break induces which cell cycle checkpoint? A. G1/S B. Intra-S phase C. G2 D. M phase	B	Collision of a replication fork with a single strand break induces the intra-S phase checkpoint. The intra-S phase checkpoint is a checkpoint that occurs during S phase of the cell cycle and is triggered by DNA damage or replication stress. The checkpoint is designed to prevent the cell from proceeding through the cell cycle until the damage is repaired and the replication stress is resolved. The…	B	1	B	B. Intra-S phase Collision of a replication fork with a single-strand break induces the intra-S phase checkpoint. This checkpoint monitors DNA synthesis and replication stress during the S phase of the cell cycle. When replication forks encounter DNA damage, such as single-strand breaks, the checkpoint is activated to halt DNA replication, allowing the cell to repair the damage before resuming re…	1
					25			23

## Sheet: 241-270
Question Number	Question	ChatGPT-3.5 answer	ChatGPT's explanation for its answer	Reference Answer	Correct?	ChatGPT-4 answer	GPT4 explanation for answer	Correct?	Rationale	contains image information?	Remark
241	Which type of chromosomal aberration is MOST LIKELY to be lethal to a cancer cell? A. Loss of the p arm of a chromosome B. A balanced translocation C. Creation of a dicentric D. Chromosome deletions	D	The answer to this question depends on the specific cancer cell and the genes involved in the chromosomal aberration. In general, large chromosomal deletions that affect essential genes or tumor suppressor genes are more likely to be lethal to a cancer cell. This is because these genes are critical for regulating cell growth and division, and their loss can lead to uncontrolled cell proliferation…	C	0	C	C. Creation of a dicentric The creation of a dicentric chromosome is the most likely chromosomal aberration to be lethal to a cancer cell. Dicentric chromosomes have two centromeres, which can cause chromosome breakage and segregation errors during cell division. These errors can lead to the formation of aneuploid cells, cell cycle arrest, or cell death. While other chromosomal aberrations like l…	1
242	Which type of radiation is MOST LIKELY to cause complex chromosomal damage? A. Gamma B. UV C. Proton D. Carbon ion	A	The answer to this question is A. Gamma radiation is most likely to cause complex chromosomal damage. Gamma radiation consists of high-energy photons that can penetrate deeply into tissues and cause ionization, which can lead to the formation of free radicals that can damage DNA. This type of radiation can cause double-strand breaks in the DNA molecule, resulting in complex chromosomal rearrangem…	D	0	D	D. Carbon ion Carbon ion radiation is most likely to cause complex chromosomal damage. Carbon ions are classified as high-LET (linear energy transfer) radiation, meaning they deposit a large amount of energy over a short distance as they pass through biological tissues. This results in more complex DNA damage, including clustered DNA lesions and chromosomal rearrangements, which are more difficul…	1
243	Why are normal tissues generally considered to be more radioresistant than tumors? A. Cells are in the S phase B. Cells are in the M phase C. Non-dividing cells in G0 phase D. Proliferating cells in G1 phase	C	The answer to this question is C. Non-dividing cells in G0 phase are generally considered to be more radioresistant than tumor cells. This is because actively dividing cells in the S phase and M phase of the cell cycle are more sensitive to radiation-induced DNA damage, while non-dividing cells in the G0 phase are less sensitive. In tumors, cells are often rapidly dividing, and therefore, more se…	C	1	C	C. Non-dividing cells in G0 phase Normal tissues are generally considered to be more radioresistant than tumors because many of their cells are non-dividing and in the G0 phase of the cell cycle. Cells in the G0 phase are typically more resistant to radiation damage because they are not actively replicating their DNA or undergoing cell division, which reduces the likelihood of errors and chromoso…	1
244	How could the effectiveness of a densely ionizing charged particle with an LET of 1000 keV/μm be increased to increase cell killing? A. Fractionate the dose B. Decrease the LET to 100 keV/μm C. Decrease the dose rate D. Decrease oxygenation of the tissue to 3mm Hg	A	The answer to this question is A. Fractionate the dose. Fractionating the dose involves splitting the total dose into smaller fractions given over a longer period of time. This technique is often used to increase the effectiveness of radiation therapy, as it allows for the repair of sublethal damage between radiation fractions while still delivering a therapeutic dose to the tumor. Densely ionizi…	B	0	B	B. Decrease the LET to 100 keV/μm To increase the effectiveness of a densely ionizing charged particle with an LET of 1000 keV/μm and increase cell killing, you could decrease the LET to 100 keV/μm. High-LET radiation, such as that with an LET of 1000 keV/μm, can cause overkill in the targeted cells, which means that the energy deposition is more than what is necessary for effective cell killing.…	1
245	What effect would REDUCING tumor hypoxia have on cellular radiosensitivity to X rays? A. Decrease the OER B. Increase HIF1α activity C. Lower free radical-induced DNA damage D. Lower D0 parameter of cell survival curve	D	The answer to this question is D. Lowering tumor hypoxia would lower the D0 parameter of the cell survival curve, indicating increased radiosensitivity to X rays. Tumor hypoxia, or low oxygen levels in tumor tissue, can decrease the effectiveness of radiation therapy by reducing the production of free radicals, which are a key mediator of radiation-induced DNA damage. This can result in an increa…	D	1	A	A. Decrease the OER Reducing tumor hypoxia would increase cellular radiosensitivity to X rays by decreasing the oxygen enhancement ratio (OER). OER is the ratio of radiation doses required to achieve the same biological effect under hypoxic conditions compared to well-oxygenated conditions. Oxygen is a potent radiosensitizer, as it can fix the radiation-induced DNA damage through the formation of…	0
246	What does the oxygen enhancement ratio describe? A. Increased cell killing in oxygen at isoeffect B. Increased cell killing in oxygen at the same dose C. Reduced level of tumor oxygenation D. Reduced level of HIF1 activation	B	The answer to this question is B. The oxygen enhancement ratio (OER) describes the increased cell killing in oxygen at the same dose of radiation. The OER is defined as the ratio of the radiation dose required to achieve a given biological effect under hypoxic (low oxygen) and oxygenated conditions. Under hypoxic conditions, the effectiveness of radiation therapy is reduced due to the decreased p…	All	1	A	A. Increased cell killing in oxygen at isoeffect The oxygen enhancement ratio (OER) describes the increased cell killing in oxygen at isoeffect. It is the ratio of radiation doses required to achieve the same biological effect under hypoxic (low oxygen) conditions compared to well-oxygenated conditions. The presence of oxygen in cells increases their radiosensitivity, as oxygen can fix the radiat…	1
247	What explains the increase in cell survival observed when successive 2 Gy fractions are delivered 6 hours apart rather than 1 hour apart? A. Increased repair of sublethal damage B. Induction of hypoxia via HIF1 activity C. Decreased radical-induced DNA damage D. Reassortment of cells from resistant cell cycle phase	A	The answer to this question is A. The increase in cell survival observed when successive 2 Gy fractions are delivered 6 hours apart rather than 1 hour apart is due to the increased repair of sublethal damage between fractions. Sublethal damage refers to DNA damage that can be repaired by the cell's repair mechanisms, but if not repaired, can result in cell death after subsequent radiation exposur…	A	1	A	A. Increased repair of sublethal damage The increase in cell survival observed when successive 2 Gy fractions are delivered 6 hours apart rather than 1 hour apart can be explained by the increased repair of sublethal damage. When the interval between radiation fractions is extended, cells have more time to repair the sublethal DNA damage caused by the first fraction before receiving the second do…	1
248	What biological characteristic describes sublethal damage repair (SLDR) and cell survival? A. The α component of LQ model of cell kill B. Repair of damage in the G2/M portion of the cell cycle C. A linear survival curve with no shoulder D. Repair is complete 6 hours after irradiation	A	The answer to this question is A. The biological characteristic that describes sublethal damage repair (SLDR) and cell survival is the α component of the linear-quadratic (LQ) model of cell kill. The LQ model is a mathematical model that describes the relationship between radiation dose and cell survival. The model includes two components: a linear component (α) and a quadratic component (β). The…	D	0	D	D. Repair is complete 6 hours after irradiation Sublethal damage repair (SLDR) and cell survival are described by the biological characteristic that repair is typically complete around 6 hours after irradiation. SLDR refers to the ability of cells to repair sublethal DNA damage caused by ionizing radiation, which in turn affects cell survival. When a sufficient time interval is allowed between ra…	1
249	Which is an advantage of carbon ions versus protons? A. Increased normal tissue sparing B. Higher LET C. Spread out Bragg peak D. Higher OER	B	The answer to this question is B. An advantage of carbon ions versus protons is higher LET (Linear Energy Transfer). LET is a measure of the energy deposited by ionizing radiation per unit length of tissue traversed, and it is an important determinant of the biological effectiveness of radiation. Carbon ions have a higher LET than protons, which means they deposit more energy in a shorter distanc…	B	1	B	B. Higher LET An advantage of carbon ions versus protons is their higher linear energy transfer (LET). Carbon ions deposit more energy along their path through biological tissues compared to protons, resulting in more complex DNA damage and an increased likelihood of cell killing. This makes carbon ions more effective in targeting radioresistant tumor cells and hypoxic regions within tumors. Whil…	1
250	Which radiolysis product of water is responsible for approximately two thirds of DNA damage caused by the indirect action of ionizing radiation? A. H2O2 B. eaq- C. H2O+ D. OH	D	The answer to this question is D. OH (hydroxyl radical) is responsible for approximately two thirds of DNA damage caused by the indirect action of ionizing radiation. When ionizing radiation interacts with water molecules in cells, it can cause the production of free radicals such as eaq- (hydrated electron), H2O2 (hydrogen peroxide), H2O+ (hydrated proton), and OH. Among these, OH is the most re…	D	1	D	D. OH The hydroxyl radical (OH) is the radiolysis product of water responsible for approximately two-thirds of DNA damage caused by the indirect action of ionizing radiation. When ionizing radiation interacts with water molecules in the cell, it generates a variety of reactive species, including hydroxyl radicals. These highly reactive radicals can diffuse through the cell and react with DNA mole…	1
251	Which interactions of ionizing radiation with biological tissues is MOST important in PET? A. Photoelectric effect B. Pair production C. Compton scattering D. Photodisintegration	B	The answer to this question is C. Compton scattering is the interaction of ionizing radiation with biological tissues that is MOST important in PET (Positron Emission Tomography). In PET imaging, a positron-emitting radionuclide is introduced into the body, and the positrons collide with electrons in the surrounding tissues, producing annihilation photons. Compton scattering is the most important…	C	0	C	In Positron Emission Tomography (PET), the most important interaction of ionizing radiation with biological tissues is Compton scattering. PET relies on the detection of gamma rays produced by the annihilation of positrons emitted from radiotracers. Compton scattering can cause a reduction in image quality and contrast, as scattered gamma rays are detected along with the true annihilation photons…	0
252	Which cellular assay would be appropriate to use for quantitative measurement of DNA double strand breaks immediately after exposure to ionizing radiation? A. Neutral comet assay B. Alkaline elution C. Western blotting D. Incorporation of bromodeoxyuridine	B	The answer to this question is B. Alkaline elution is an appropriate cellular assay to use for quantitative measurement of DNA double-strand breaks immediately after exposure to ionizing radiation. Alkaline elution is a technique that can be used to measure the amount of DNA released from cells following exposure to an agent that causes DNA damage, such as ionizing radiation. The technique is bas…	A	0	A	A. Neutral comet assay The neutral comet assay is an appropriate cellular assay for the quantitative measurement of DNA double-strand breaks (DSBs) immediately after exposure to ionizing radiation. The comet assay, also known as single-cell gel electrophoresis, can detect DNA damage at the individual cell level. In the neutral comet assay, cells are embedded in agarose, lysed, and subjected to el…	1
253	What genomic mechanism does NOT result in the activation of a proto-oncogene? A. Chromosome translocation B. Methylation of the promoter region C. Point mutation altering the function D. Retroviral activation	B	The answer to this question is B. Methylation of the promoter region does NOT result in the activation of a proto-oncogene. Proto-oncogenes are genes that play a role in cell growth and division and can become oncogenes (genes that promote cancer) when activated by certain genomic mechanisms. Chromosome translocation (option A), point mutation altering the function (option C), and retroviral acti…	B	1	B	B. Methylation of the promoter region Methylation of the promoter region does not result in the activation of a proto-oncogene. In fact, methylation of the promoter region is often associated with gene silencing and reduced gene expression. The other options listed, such as chromosome translocation, point mutation altering the function, and retroviral activation, can all lead to the activation of…	1
254	What cellular process is considered a “hallmark of cancer”? A. Promotion of growth suppressors B. Immunogenesis C. Disabling replicative immortality D. Inducing angiogenesis	C	The answer to this question is C. Disabling replicative immortality is considered a "hallmark of cancer". Replicative immortality refers to the ability of cancer cells to divide indefinitely and avoid senescence (cellular aging) due to the activation of telomerase or alternative lengthening of telomeres. Disabling replicative immortality is a common feature of cancer cells and is a hallmark of ca…	D	0	D	D. Inducing angiogenesis Inducing angiogenesis is considered a "hallmark of cancer." Angiogenesis is the process of forming new blood vessels, which is crucial for tumor growth and metastasis. Tumor cells release angiogenic factors that stimulate the formation of new blood vessels, providing the tumor with nutrients and oxygen, as well as a route for spreading to other parts of the body. The othe…	1
255	Which of the following is NOT a tumor suppressor gene? A. p16 B. RB C. SRC D. PTEN	C	The answer to this question is C. SRC is NOT a tumor suppressor gene. SRC is actually a proto-oncogene, which means that it normally plays a role in regulating cell growth and division, but when mutated or overexpressed, it can contribute to the development of cancer. In contrast, p16, RB, and PTEN are all tumor suppressor genes. Tumor suppressor genes are genes that normally help to prevent the …	C	1	C	C. SRC SRC is not a tumor suppressor gene; it is a proto-oncogene. The SRC gene encodes for the Src protein, which is a tyrosine kinase involved in cell signaling pathways that regulate cell growth, differentiation, and migration. When the SRC gene is mutated or overexpressed, it can lead to uncontrolled cell growth and contribute to the development of cancer. The other options listed (p16, RB, a…	1
256	After performing a 4D CT study, what reconstructed CT image set best identifies the ITV of a hypodense lesion in the liver? A. Average CT B. 50% phase CT C. Maximum Intensity Projection (MIP) CT D. Minimum Intensity Projection (MinIP) CT	A	The answer to this question is A. Average CT is the reconstructed CT image set that best identifies the internal target volume (ITV) of a hypodense lesion in the liver after performing a 4D CT study. 4D CT is a technique that uses multiple CT scans acquired at different phases of the respiratory cycle to capture motion information and allow for the delineation of the ITV, which represents the vol…	D	0	C	C. Maximum Intensity Projection (MIP) CT In the context of a 4D CT study, the Maximum Intensity Projection (MIP) CT image set best identifies the Internal Target Volume (ITV) of a hypodense lesion in the liver. MIP images display the maximum attenuation value (in Hounsfield units) encountered along each ray path through the dataset. This approach emphasizes the regions with the highest intensity,…	0
257	When a therapeutic electron beam interacts with tissue, how do the electrons predominantly lose their energy? A. Inelastic collisions with atomic electrons B. Inelastic collisions with nuclei C. Elastic collisions with atomic electrons D. Elastic collisions with nuclei	A	The answer to this question is A. When a therapeutic electron beam interacts with tissue, the electrons predominantly lose their energy through inelastic collisions with atomic electrons. Inelastic collisions occur when the incident electron transfers some of its kinetic energy to an atomic electron, causing it to become ionized and creating an electron-hole pair. The incident electron loses ener…	A	1	A	A. Inelastic collisions with atomic electrons When a therapeutic electron beam interacts with tissue, the electrons predominantly lose their energy through inelastic collisions with atomic electrons. In these interactions, the incident electrons transfer energy to the atomic electrons, causing ionization and excitation of the target atoms. This process leads to energy deposition in the tissue, wh…	1
258	Which ionization chamber minimizes cavity perturbation effects in a radiation field? A. Parallel-plate chamber B. Farmer chamber C. Vented thimble chamber D. Unvented thimble chamber	C	C. Vented thimble chamber Vented thimble ionization chambers are designed to minimize cavity perturbation effects in a radiation field. This type of chamber has a small cavity volume and a vented design that allows the air to flow through the chamber. This helps to reduce the perturbation of the radiation field by minimizing the effect of scattered electrons in the cavity. Parallel-plate chambers…	A	0	A	A. Parallel-plate chamber A parallel-plate ionization chamber minimizes cavity perturbation effects in a radiation field. This type of chamber is designed with two flat, parallel electrodes separated by a small distance, and is typically used for measuring dose in electron beams or in low-energy photon beams. The geometry of the parallel-plate chamber reduces the perturbation of the electric fiel…	1
259	What depth, in water, is the beam flatness typically specified for a clinical photon beam? A. dmax B. 5 cm C. 10 cm D. 15 cm	C	C. 10 cm The beam flatness is typically specified at a depth of 10 cm in water for a clinical photon beam. This is because 10 cm is a practical and commonly used depth for dose measurements in water phantoms. At this depth, the beam flatness is an important parameter that characterizes the uniformity of the radiation field over a relatively large area. Dmax (the depth of maximum dose) is another …	C	1	C	C. 10 cm For a clinical photon beam, the beam flatness is typically specified at a depth of 10 cm in water. Beam flatness is a measure of the uniformity of the radiation dose across the cross-sectional area of the beam. Specifying the flatness at a depth of 10 cm ensures that the dose delivered to the treatment target is as uniform as possible, reducing the risk of underdosing the target volume o…	1
260	An Ir-192 HDR source is exchanged while a patient is undergoing a three-fraction vaginal cylinder course. If the first fraction was delivered in 375 seconds with a source strength of 5.8Ci, what is the expected treatment time for the second fraction if the new source strength is 9.9Ci? A. 220 seconds B. 290 seconds C. 375 seconds D. 450 seconds	D	To calculate the expected treatment time for the second fraction, we can use the formula: Treatment time = (ln (old source strength / new source strength)) x time for first fraction First, let's convert the source strengths to units of GBq (gigabecquerels) since it is the standard unit for HDR sources: 5.8 Ci = 214.6 GBq 9.9 Ci = 366.3 GBq Now we can plug these values into the formula: Treatment …	A	0	A	To calculate the expected treatment time for the second fraction, you can use the following relationship: (Treatment time of the first fraction × Source strength of the first fraction) / Source strength of the second fraction = Treatment time of the second fraction (375 seconds × 5.8 Ci) / 9.9 Ci = Treatment time of the second fraction (2175 seconds) / 9.9 Ci ≈ 220 seconds So, the expected treatm…	1
261	Generally, respiratory motion management techniques are recommended if the target motion, in any given direction, is larger than: A. 3 mm. B. 5 mm. C. 10 mm. D. 15 mm.	B	B. 5 mm. Generally, respiratory motion management techniques are recommended if the target motion in any given direction is larger than 5 mm. This is because tumor motion caused by respiratory motion can have a significant impact on treatment accuracy and lead to under-dosing of the target or over-dosing of surrounding normal tissue. By using motion management techniques such as gating, tracking,…	B	1	B	B. 5 mm. Generally, respiratory motion management techniques are recommended if the target motion in any given direction is larger than 5 mm. This threshold is often used as a guideline to determine if motion management techniques should be employed during radiation therapy planning and delivery to ensure accurate targeting and minimize the risk of underdosing the target volume or overdosing the …	1
262	Compared to x-ray based IMRT/VMAT treatment plans, why is the high dose conformity of proton therapy to the target volume generally worse? A. Need to use higher energy (100-200 MeV) protons B. Enhanced biological effects of higher LET C. Proton range uncertainty D. Dosimetric contributions of neutrons	C	C. Proton range uncertainty. Compared to x-ray based IMRT/VMAT treatment plans, the high dose conformity of proton therapy to the target volume is generally worse due to proton range uncertainty. This refers to the uncertainty in the depth at which the maximum dose is deposited (known as the Bragg peak) within the patient. The range of a proton beam depends on its initial energy and the density o…	C	1	C	C. Proton range uncertainty The high dose conformity of proton therapy to the target volume is generally worse compared to x-ray based IMRT/VMAT treatment plans due to proton range uncertainty. Proton range uncertainty arises from various factors, such as uncertainties in the conversion of CT numbers to stopping power ratios, setup errors, and variations in patient anatomy. These uncertainties ca…	1
263	What is the activity on the 100th day for an Ir-192 source (T1/2 = 78.4 days) with an initial activity of 10 Ci? A. 2.8 Ci B. 4.1 Ci C. 5.1 Ci D. 7.8 Ci	none	To calculate the activity on the 100th day for an Ir-192 source, we can use the following formula: A(100) = A(0) * 2^(-t/ T1/2) where A(0) is the initial activity, t is the time elapsed since the source was last calibrated, and T1/2 is the half-life of Ir-192. Given that the half-life of Ir-192 is 78.4 days, the time elapsed since the source was last calibrated (i.e., the time between the calibra…	B	0	B	To calculate the remaining activity of an Ir-192 source after 100 days, you can use the radioactive decay formula: Final activity (A_f) = Initial activity (A_i) × (1/2)^(time elapsed / half-life) A_f = 10 Ci × (1/2)^(100 days / 78.4 days) A_f ≈ 10 Ci × (1/2)^(1.275) A_f ≈ 4.1 Ci So, the activity of the Ir-192 source on the 100th day is approximately 4.1 Ci. B. 4.1 Ci	1	Initially correct, but later was wrong	To find the activity of the Ir-192 source after 100 days, we can use the formula for radioactive decay: Activity_final = Activity_initial * (1/2)^(time_elapsed / half_life) In this case, the initial activity (Activity_initial) is 10 Ci, the half-life (T1/2) is 78.4 days, and the time elapsed is 100 days. Plugging these values into the formula, we get: Activity_final = 10 * (1/2)^(100 / 78.4) Acti…	how can you calculate exponential decay, e.g., (1/2)^1.2755102? To calculate an exponential decay like (1/2)^1.2755102, you can use the natural exponential function and logarithms. Here's a step-by-step explanation: Convert the base of the exponent to the natural base e using the formula: a^b = e^(b * ln(a)) In our case, a = 1/2 and b = 1.2755102. Calculate the natural logarithm of a (ln(a)): ln(…
264	What is the role of a magnetron or klystron in a linear accelerator during photon beam production? A. Generates radiofrequency power for acceleration B. Transfers radiofrequency power to an electron beam C. Redirects an electron beam toward machine isocenter D. Creates photons from an accelerated electron beam	D	D. Creates photons from an accelerated electron beam The role of a magnetron or klystron in a linear accelerator during photon beam production is to create photons from an accelerated electron beam. The linear accelerator (linac) generates an electron beam by accelerating electrons to high energies using a series of electromagnetic fields. The electron beam is then directed toward a target, typic…	A	0	A	A. Generates radiofrequency power for acceleration In a linear accelerator, the role of a magnetron or klystron is to generate radiofrequency (RF) power for the acceleration of electrons. The RF power is transferred to the accelerating structure (waveguide), which creates oscillating electric fields that accelerate the electrons. The accelerated electrons then interact with a target material, pro…	1
265	Which electron beam energy is MOST appropriate when treating a target at 4 cm depth that is prescribed to the 80% isodose line? A. 6 MeV B. 9 MeV C. 12 MeV D. 15 MeV	A	To determine the most appropriate electron beam energy for treating a target at 4 cm depth that is prescribed to the 80% isodose line, we can use the following equation: R50 = 1.92 * (E)^0.93 / ρ where R50 is the depth of 50% dose, E is the electron energy in MeV, and ρ is the density of the medium in g/cm^3. The 80% isodose line corresponds to a depth of approximately 3.5 times the depth of the …	C	0	A	To determine the appropriate electron beam energy for treating a target at a 4 cm depth prescribed to the 80% isodose line, you can use the empirical rule of thumb for electron range, which states that the depth of the 80% isodose line (R80) is approximately equal to 0.6 times the electron energy (E) in MeV: R80 ≈ 0.6 × E In this case, the depth of the target is 4 cm, so: 4 cm ≈ 0.6 × E E ≈ 4 cm …	0
266	What dosimeter should be used when performing an absolute dose output calibration of a linear accelerator? A. Geiger counter B. Ionization chamber C. Radiochromic film D. Thermoluminescent dosimeter (TLD)	B	B. Ionization chamber When performing an absolute dose output calibration of a linear accelerator, an ionization chamber should be used as the dosimeter. An ionization chamber is a type of radiation detector that measures the ionization produced by ionizing radiation in a gas-filled chamber. The chamber is designed to have a known and stable response to radiation, making it an appropriate choice …	B	1	B	B. Ionization chamber When performing an absolute dose output calibration of a linear accelerator, an ionization chamber should be used. Ionization chambers are the gold standard for absolute dosimetry in radiation therapy, as they provide accurate and reliable measurements of dose in a variety of conditions. Ionization chambers measure the charge produced by the ionization of gas within the cham…	1
267	What does “UID” denote in the DICOM standard? A. Underlying dataset B. Uninterruptable data stream C. Unique identifier D. Universal indicator	C	C. Unique identifier In the DICOM (Digital Imaging and Communications in Medicine) standard, "UID" denotes a Unique Identifier. DICOM is a standard for the handling, storing, printing, and transmitting medical imaging data, and UIDs are used to uniquely identify different elements within a DICOM file. Each DICOM file includes a number of UIDs that are used to identify specific elements of the fil…	C	1	C	C. Unique identifier In the DICOM (Digital Imaging and Communications in Medicine) standard, "UID" denotes a Unique Identifier. UID is a globally unique alphanumeric string used to identify specific objects (e.g., images, structures, or treatment plans) within the DICOM framework. The UID ensures that each object is distinguishable and can be referenced unambiguously, which is crucial for managin…	1
268	Voxel values in a computed tomography (CT) image set are MOST closely related to which property of the object being imaged? A. Metabolic activity B. Nuclear spin C. Photon attenuation D. Physical density	C	C. Photon attenuation Voxel values in a computed tomography (CT) image set are most closely related to the photon attenuation property of the object being imaged. During a CT scan, X-rays are passed through the object being imaged, and the X-rays are attenuated (weakened) to varying degrees depending on the density and composition of the tissues they pass through. This attenuation results in vari…	C	1	C	C. Photon attenuation Voxel values in a computed tomography (CT) image set are most closely related to the photon attenuation property of the object being imaged. In a CT scan, an x-ray source emits photons that pass through the patient's body and are detected by an array of detectors. Different tissues in the body attenuate the x-ray photons to varying degrees, depending on their composition and…	1
269	What factor principally contributes to the reduced soft tissue contrast in MV portal images as compared to diagnostic radiographs? A. Photon beam energy B. Radiation field size C. Source-to-detector distance D. Source-to-subject distance	A	A. Photon beam energy The reduced soft tissue contrast in MV (megavoltage) portal images as compared to diagnostic radiographs is primarily due to the photon beam energy. MV portal imaging is a technique used in radiation therapy to verify the patient setup and the position of the treatment field. In MV portal imaging, a high-energy photon beam (typically between 4 and 25 MV) is used to create an…	A	1	A	A. Photon beam energy The principal factor contributing to the reduced soft tissue contrast in MV portal images, as compared to diagnostic radiographs, is the photon beam energy. Portal images are acquired using high-energy megavoltage (MV) photon beams generated by a linear accelerator. In contrast, diagnostic radiographs typically use lower-energy kilovoltage (kV) photon beams. The higher energ…	1
270	In general, which set of treatment techniques is correctly ordered from least MU to most MU when treating a given target to the same dose prescription? A. 3D CRT, fixed-gantry IMRT, VMAT B. 3D CRT, VMAT, fixed-gantry IMRT C. VMAT, fixed-gantry IMRT, 3D CRT D. VMAT, 3D CRT, fixed-gantry IMRT	B	B. 3D CRT, VMAT, fixed-gantry IMRT In general, the correct order of treatment techniques from least MU to most MU when treating a given target to the same dose prescription is 3D CRT (three-dimensional conformal radiotherapy), VMAT (volumetric modulated arc therapy), and fixed-gantry IMRT (intensity-modulated radiation therapy). 3D CRT is a conventional radiotherapy technique that uses a few fixe…	B	1	A	A. 3D CRT, fixed-gantry IMRT, VMAT In general, when treating a given target to the same dose prescription, the treatment techniques can be ordered from least monitor units (MU) to most monitor units as follows: 3D Conformal Radiation Therapy (3D CRT), fixed-gantry Intensity-Modulated Radiation Therapy (IMRT), and Volumetric Modulated Arc Therapy (VMAT). 3D CRT typically requires fewer MUs because…	0
					17			25

## Sheet: 271-300
Question Number	Question	ChatGPT-3.5 answer	ChatGPT's explanation for its answer	Reference Answer	Correct?	ChatGPT-4 answer	GPT4 explanation for answer	Correct?	Rationale	contains image information?	Remark
271	There are two types of accelerating waveguides for medical linear accelerators: standing wave and traveling wave. Standing wave linac waveguides are _____ in length than traveling wave but both employ ______to increase the energy of electrons. A. Shorter; magnetic fields B. Shorter; microwaves C. Longer; magnetic fields D. Longer; microwaves	A	In linear accelerators (linacs), microwaves are used to accelerate charged particles (usually electrons) to high energies. In both standing wave and traveling wave linacs, the microwaves are generated by a radiofrequency (RF) source and are then sent through a waveguide, which directs the microwaves to the accelerating structure. The main difference between standing wave and traveling wave linacs…	B	0	B	B. Shorter; microwaves Standing wave linac waveguides are shorter in length than traveling wave waveguides. However, both types of waveguides employ microwaves to increase the energy of electrons. The microwaves create oscillating electric fields in the waveguide, which interact with and accelerate the electrons as they pass through the structure. The main difference between the two waveguide typ…	1
272	The AAPM Task Group 51 report for linac beam calibration requires that the absolute dose output calibration be performed at least ______with a dosimeter placed in a _________ phantom. A. Monthly, water B. Monthly, tissue equivalent solid C. Annually, water D. Annually, tissue equivalent solid	C	The AAPM (American Association of Physicists in Medicine) Task Group 51 report provides guidelines for the calibration of medical linear accelerators (linacs) used for external photon and electron beam radiotherapy. According to the report, the absolute dose output calibration should be performed at least annually with a dosimeter placed in a water phantom. The water phantom is used because water…	C	1	C	C. Annually, water The AAPM (American Association of Physicists in Medicine) Task Group 51 report for linac beam calibration requires that the absolute dose output calibration be performed at least annually with a dosimeter placed in a water phantom. This recommendation ensures that the linear accelerator's dose output remains accurate and consistent over time, allowing for the safe and effective…	1
273	The absorbed dose, D1, in a linac beam is measured using an ion chamber placed at depth, d1, within a large water phantom. Water is added to the phantom without moving the ion chamber, and as a result, the ion chamber is now at a depth, d2. With no change in the linac configuration, what is the dose at d2? A. D1 x TMR(d2)/TMR(d1) B. D1 x TMR(d1)/TMR(d2) C. D1 x PDD(d2)/PDD(d1) D. D1 x PDD(d1)/PDD…	B	When a large water phantom is used for linac beam calibration, the absorbed dose is typically measured using an ion chamber placed at a specific depth, d1, within the phantom. The absorbed dose at that depth, D1, is then calculated based on the chamber reading and other factors such as the temperature and pressure of the water. If water is added to the phantom without moving the ion chamber, the …	A	0	C	C. D1 x PDD(d2)/PDD(d1) To determine the absorbed dose, D2, at the new depth d2, you can use the ratio of the percentage depth doses (PDD) at the two depths: D2 = D1 x (PDD(d2) / PDD(d1)) This equation takes into account the change in dose due to the difference in depth and allows for the estimation of the dose at the new depth, d2, based on the initial dose measurement, D1, at depth d1.	0
274	An 8-bit gray scale image has __________ shades of gray. A. 8 B. 16 C. 64 D. 256	D	An 8-bit gray scale image has 2^8 = 256 possible shades of gray. In digital imaging, an 8-bit image is often used to represent grayscale or black and white images, where each pixel in the image is assigned a value between 0 and 255 (inclusive) based on its brightness or intensity. A value of 0 corresponds to black, while a value of 255 corresponds to white. The other values represent shades of gr…	D	1	D	D. 256 An 8-bit gray scale image has 2^8 = 256 shades of gray. The 8-bit representation allows for a range of grayscale values from 0 (black) to 255 (white), providing sufficient contrast and detail for most imaging applications.	1
275	What is the approximate average annual effective dose received by individuals in the US population, including background, medical and consumer exposure? A. 5 mSv B. 50 mSv C. 150 mSv D. 500 mSv	A	The approximate average annual effective dose received by individuals in the US population, including background, medical, and consumer exposure is around 6.2 millisieverts (mSv) per year, which is equivalent to 620 millirems (mrem) per year. Therefore, the closest option to this answer would be A. 5 mSv	A	1	A	A. 5 mSv The approximate average annual effective dose received by individuals in the US population, including background, medical, and consumer exposure, is around 5 millisieverts (mSv). This dose is comprised of natural background radiation (e.g., radon, cosmic rays, terrestrial radiation) and man-made sources such as medical imaging (e.g., X-rays, CT scans) and consumer products. It is importa…	1
276	In magnetic resonance imaging (MRI), what is “relaxation”? A. The magnetic susceptibility of the tissue reaching saturation B. The magnetization of the protons returning to equilibrium C. The detection of an echo from the tissue voxels D. A magnetic pulse that flips the spin of the protons	B	In magnetic resonance imaging (MRI), "relaxation" refers to the process by which the magnetization of the protons in the body's tissues returns to their equilibrium state after being excited by a magnetic pulse. Therefore, the correct answer is B. The magnetization of the protons returning to equilibrium.	B	1	B	B. The magnetization of the protons returning to equilibrium In magnetic resonance imaging (MRI), "relaxation" refers to the process of magnetization of the protons returning to equilibrium after being perturbed by an external radiofrequency (RF) pulse. There are two main types of relaxation processes: T1 (longitudinal) relaxation, which is the recovery of the longitudinal magnetization component…	1
277	Why does ICRU 83 define “near minimum” and “near maximum” dose parameters of a target volume? A. The absolute minimum and maximum dose are difficult to determine B. The absolute maximum dose is always 100% of the prescribed dose C. Single voxels may have extreme values D. The absolute minimum dose is always zero	C	ICRU 83 defines "near minimum" and "near maximum" dose parameters of a target volume to account for the inherent uncertainties in treatment planning and delivery that can result in variations in the delivered dose to the target volume. Specifically, single voxels may have extreme dose values due to statistical fluctuations or measurement errors, and the absolute minimum and maximum doses can be d…	C	1	C	C. Single voxels may have extreme values ICRU 83 (International Commission on Radiation Units and Measurements Report 83) defines "near minimum" and "near maximum" dose parameters of a target volume because single voxels may have extreme values that could be less representative of the overall dose distribution. By focusing on near minimum and near maximum dose values, the analysis provides a more…	1
278	What is a difference between pencil beam scanning (PBS) and passive scattering delivery techniques for proton therapy? A. Dose delivery interplay due to organ motion is less of a problem for PBS B. Neutron contamination is higher for PBS C. PBS requires no patient specific beam modifiers D. Passive scattering does not use a spread-out Bragg peak approach	A	One of the differences between pencil beam scanning (PBS) and passive scattering delivery techniques for proton therapy is that dose delivery interplay due to organ motion is less of a problem for PBS than for passive scattering. In PBS, a narrow beam of protons is directed across the target volume in a series of spots, each with a different energy and position. This allows for more precise contr…	C	0	C	C. PBS requires no patient specific beam modifiers The main difference between pencil beam scanning (PBS) and passive scattering delivery techniques for proton therapy is the way they deliver the proton dose. PBS utilizes a highly focused beam of protons that can be magnetically steered to deliver the dose in a more precise and conformal manner, whereas passive scattering uses patient-specific be…	1
279	As compared to a flattened 6 MV photon beam, how does the x-ray energy spectrum of a 6 MV flattening filter free (FFF) beam differ? A. Lower maximum photon energy B. Higher maximum photon energy C. Larger percentage of lower energy photons D. Larger percentage of higher energy photons	B	The x-ray energy spectrum of a 6 MV flattening filter free (FFF) beam differs from a flattened 6 MV photon beam in that it has a higher maximum photon energy. In a flattened 6 MV photon beam, the energy spectrum is shaped by the flattening filter which absorbs low energy photons and flattens the energy distribution of the beam. However, in a FFF beam, there is no flattening filter to shape the sp…	C	0	C	C. Larger percentage of lower energy photons The x-ray energy spectrum of a 6 MV flattening filter free (FFF) beam differs from a flattened 6 MV photon beam mainly in the distribution of photon energies. In a FFF beam, the flattening filter is removed, which results in a larger percentage of lower energy photons compared to a flattened beam. This is because the flattening filter typically absorbs…	1
280	280. What is the purpose of a scattering foil in a linear accelerator? A. Increase electron energy B. Eliminate photon contamination C. Flatten photon beam profile D. Broaden the electron field	C	The purpose of a scattering foil in a linear accelerator is to flatten the photon beam profile. The scattering foil is typically made of a high atomic number material, such as tungsten or lead, and is placed in the path of the photon beam. As the photons pass through the scattering foil, they undergo multiple interactions and scatter in different directions, leading to a more uniform distribution…	D	0	D	D. Broaden the electron field The purpose of a scattering foil in a linear accelerator is to broaden the electron field. The scattering foil is placed in the path of the electron beam, and when the electrons interact with the foil, they scatter in various directions, which results in a more uniform and broader electron field. This helps to achieve a better coverage of the target volume during rad…	1
281	What is the MOST probable interaction of a 6 MV photon with water? A. Compton B. Pair production C. Photo electric D. Nuclear interaction	A	The most probable interaction of a 6 MV photon with water is Compton scattering. Compton scattering is the most common interaction of photons with matter in the diagnostic energy range (up to a few MeV), including 6 MV photons used in radiation therapy. In Compton scattering, a photon interacts with an outer-shell electron in an atom, causing the electron to be ejected from the atom and the photo…	A	1	A	A. Compton At 6 MV photon energy, the most probable interaction of a photon with water is the Compton interaction. Compton scattering is dominant in the megavoltage energy range typically used in external beam radiotherapy. In this interaction, the incident photon transfers part of its energy to an outer shell electron of a water molecule, causing the photon to scatter and the electron to be ejec…	1
282	When using a vented ion chamber, why is it necessary to correct the ion chamber reading for ambient air temperature and pressure? A. To account for the mass of air within the ion chamber active volume B. To account for the change in linac dose output with atmosphere C. To account for polarity effects of the ion chamber D. To account for ion recombination within the ion chamber	A	When using a vented ion chamber, it is necessary to correct the ion chamber reading for ambient air temperature and pressure to account for the mass of air within the ion chamber active volume. A vented ion chamber is a type of ionization chamber used for absolute dosimetry in radiation therapy. The ionization chamber is filled with air and is open to the atmosphere through a vent. The charge col…	A	1	A	A. To account for the mass of air within the ion chamber active volume When using a vented ion chamber, it is necessary to correct the ion chamber reading for ambient air temperature and pressure because these factors affect the mass of air within the ion chamber's active volume. The ion chamber measures the charge collected from the ionization of air molecules, and the charge is directly proport…	1
283	Geometric penumbra is independent of which of the following parameters? A. Beam energy B. Beam focal spot size C. Source to Surface Distance (SSD) D. Source to Collimator Distance (SCD)	A	Geometric penumbra is independent of the beam energy. Geometric penumbra is the gradual increase in beam edge intensity due to the finite size of the radiation source and the collimator, resulting in a gradual transition from the irradiated to the non-irradiated area. It is primarily dependent on the size of the radiation source, the collimator, and the distance between the source and the collima…	A	1	A	A. Beam energy Geometric penumbra is independent of beam energy. The geometric penumbra is the region at the edge of the radiation field where the dose transitions from high to low, and it is mainly influenced by the physical dimensions of the radiation source and the beam collimation system. The beam focal spot size, source to surface distance (SSD), and source to collimator distance (SCD) are a…	1
284	For a remote afterloading HDR unit, what is the source positioning accuracy tolerance for daily QA? A. 0.5 mm B. 1.0 mm C. 2.0 mm D. 3.0 mm	B	For a remote afterloading HDR unit, the source positioning accuracy tolerance for daily QA is typically 1.0 mm. Remote afterloading HDR units are used in brachytherapy to deliver a high dose of radiation to a small area. The accuracy of the source positioning is critical to ensure that the intended treatment area receives the correct dose of radiation. The daily QA is performed to verify that the…	B	1	B	B. 1.0 mm For a remote afterloading high-dose-rate (HDR) unit, the source positioning accuracy tolerance for daily quality assurance (QA) is typically 1.0 mm. Ensuring the accurate positioning of the radioactive source during treatment is crucial for the success of HDR brachytherapy, as small deviations in source placement can lead to significant differences in dose delivery to the target volume …	1
285	What is the planning target volume (PTV)? A. Volume accounting for uncertainties in treatment setup B. Volume accounting for changes in target shape over treatment course C. Volume defining the beam block margins to ensure target dose coverage D. Volume defining the GTV motion during physiological movements	A	The planning target volume (PTV) is a volume accounting for uncertainties in treatment setup in radiation therapy. The PTV is defined as the volume that encompasses the clinical target volume (CTV) plus an additional margin to account for uncertainties in patient setup, organ motion, and dose delivery. The PTV is typically created by adding a uniform margin around the CTV, with the margin size de…	A	1	A	What is the planning target volume (PTV)? A. Volume accounting for uncertainties in treatment setup B. Volume accounting for changes in target shape over treatment course C. Volume defining the beam block margins to ensure target dose coverage D. Volume defining the GTV motion during physiological movements	1
286	Which process is responsible for the generation of photons in the target of a linear accelerator? A. Photoelectric effect B. Bremsstrahlung interaction C. Compton scattering D. Elastic scattering	B	The Bremsstrahlung interaction is responsible for the generation of photons in the target of a linear accelerator. In a linear accelerator, a beam of high-energy electrons is accelerated and directed onto a target material, typically made of tungsten or another high atomic number material. The high-energy electrons undergo multiple interactions with the atoms in the target material, including Bre…	B	1	B	B. Bremsstrahlung interaction The generation of photons in the target of a linear accelerator is primarily due to the Bremsstrahlung interaction. In this process, high-energy electrons accelerated by the linear accelerator collide with the atoms in the target material, usually made of high-Z materials like tungsten. As the electrons decelerate or change direction due to the interaction with the n…	1
287	When a 6 MeV electron beam strikes a target to produce a photon beam, what is the maximum possible energy of the photon beam? A. 2 MV B. 4 MV C. 6 MV D. 8 MV	C	When a 6 MeV electron beam strikes a target to produce a photon beam, the maximum possible energy of the photon beam is 6 MV. The energy of the photons in a photon beam produced by an electron beam striking a target is determined by the energy of the electrons and the material of the target. In this case, the maximum energy of the photons is equal to the initial energy of the electrons, which is …	C	1	C	C. 6 MV When a 6 MeV electron beam strikes a target to produce a photon beam, the maximum possible energy of the photon beam is 6 MV. The maximum energy of the produced photons cannot exceed the initial energy of the electrons because energy cannot be created. In reality, the energy of the photons in the resulting beam will be distributed across a spectrum, with most photons having lower energies…	1
288	For AP/PA photon fields, when is treating with a higher energy beam preferable to a lower beam energy? A. Patient with a pacemaker B. IMRT C. Superficial target D. Large treatment area separation	D	For AP/PA photon fields, treating with a higher energy beam is preferable to a lower beam energy when treating a large treatment area separation. The choice of photon beam energy for a given treatment site depends on several factors, including the depth of the target volume, the size and location of the target, and the proximity of critical structures. In general, a higher energy beam is preferre…	D	1	D	D. Large treatment area separation For anteroposterior/posteroanterior (AP/PA) photon fields, treating with a higher energy beam is preferable to a lower beam energy when there is a large treatment area separation. Higher energy beams have greater penetration and can provide better dose coverage to deeper targets or targets with a large separation. This is particularly useful when treating large …	1
289	Which of the following approaches increases the skin dose of an electron beam? A. Decreasing the electron beam energy B. Placing a bolus on the patient surface C. Ensuring the electron beam is perpendicular to the patient surface D. Mixing a photon beam with the electron beam	B	Placing a bolus on the patient surface increases the skin dose of an electron beam. A bolus is a material, such as plastic or rubber, that is placed on the surface of the patient's skin to increase the effective depth of the electron beam and improve dose distribution. However, the use of a bolus also increases the skin dose, as it increases the amount of scattering and reduces the range of the e…	B	1	A	A. Decreasing the electron beam energy Decreasing the electron beam energy increases the skin dose of an electron beam. Lower energy electron beams deposit a larger percentage of their dose near the surface, which results in a higher skin dose. Higher energy electron beams, on the other hand, have a deeper depth of maximum dose (dmax) and distribute the dose more evenly over a greater depth, whic…	0
290	A full, absolute dose calibration of a megavoltage photon beam using the TG-51 calibration protocol is recommended on what temporal basis? A. Daily B. Weekly C. Monthly D. Annually	D	A full, absolute dose calibration of a megavoltage photon beam using the TG-51 calibration protocol is recommended on an annual basis. The TG-51 protocol is a widely accepted protocol for the calibration of clinical photon and electron beams in radiation therapy. It involves a series of measurements and calculations to determine the dose output of a linear accelerator and is performed to ensure t…	D	1	D	D. Annually A full, absolute dose calibration of a megavoltage photon beam using the TG-51 calibration protocol is recommended on an annual basis. The American Association of Physicists in Medicine (AAPM) Task Group 51 (TG-51) protocol provides guidelines for calibrating the output of linear accelerators used in external beam radiotherapy. While routine quality assurance (QA) checks are performed…	1
291	For a HDR vaginal cylinder treatment with a dose prescription point 5mm from the cylinder surface, how does the choice of cylinder diameter influence the surface dose? A. Diameter size does not affect the surface dose B. Smaller diameter cylinder will lead to a lower surface dose C. Larger diameter cylinder will lead to a lower surface dose D. Depends on the HDR radioisotope being used	C	For a HDR vaginal cylinder treatment with a dose prescription point 5mm from the cylinder surface, the choice of cylinder diameter can influence the surface dose, with a larger diameter cylinder leading to a lower surface dose. In a vaginal cylinder treatment, a cylinder is placed inside the vagina and the dose is prescribed at a point located a fixed distance from the cylinder surface. The surfa…	C	1	C	C. Larger diameter cylinder will lead to a lower surface dose For a high-dose-rate (HDR) vaginal cylinder treatment with a dose prescription point 5mm from the cylinder surface, the choice of cylinder diameter does influence the surface dose. A larger diameter cylinder will lead to a lower surface dose. This is because the radioactive source inside the cylinder is farther away from the surface, l…	1
292	What type of image is a port film compared to, in order to quantify patient setup offsets? A. Digitally reconstructed radiograph (DRR) B. Treatment planning CT C. Scout image taken at CT simulation D. Cone-beam CT (CBCT) taken prior to treatment	A	A port film is compared to a digitally reconstructed radiograph (DRR) in order to quantify patient setup offsets. A port film, also known as a portal image, is an X-ray image that is acquired during a radiation therapy treatment to verify the position of the patient relative to the treatment field. The port film is compared to a reference image, typically a digitally reconstructed radiograph (DRR…	A	1	A	A. Digitally reconstructed radiograph (DRR) A port film, also known as an electronic portal image (EPI), is compared to a digitally reconstructed radiograph (DRR) in order to quantify patient setup offsets. DRRs are generated from the patient's planning CT dataset and represent a simulated radiograph of the treatment beams. By comparing the port film with the DRR, clinicians can assess the accura…	1
293	Why does an IMRT treatment require higher confidence in both delivery accuracy and patient setup reproducibility? A. Uses higher doses per fraction thereby increasing the severity of a geometrical miss B. Treatment is less susceptible to patient anatomy changes C. Treatment uses a lower photon beam energy resulting in different effects on surface dose D. Creates dose distributions with high confo…	D	An IMRT treatment requires higher confidence in both delivery accuracy and patient setup reproducibility because it creates dose distributions with high conformity and sharp dose gradients. IMRT (Intensity-Modulated Radiation Therapy) is a radiation therapy technique that uses a computer-controlled system to deliver highly precise radiation doses to a tumor or specific area within the tumor. IMRT…	D	1	D	D. Creates dose distributions with high conformity and sharp dose gradients Intensity-modulated radiation therapy (IMRT) requires higher confidence in both delivery accuracy and patient setup reproducibility because it creates dose distributions with high conformity and sharp dose gradients. This means that the dose delivered to the target volume conforms closely to its shape, while minimizing th…	1
294	If a linac is programmed (i.e. moded up) to generate a photon beam, but the hardware incorrectly configures itself to generate an electron beam, how will the dose rate detected at the monitor chambers change? A. Increase slightly B. Increase significantly C. Decrease slightly D. Decrease significantly	D	If a linac is programmed to generate a photon beam but the hardware incorrectly configures itself to generate an electron beam, the dose rate detected at the monitor chambers will decrease significantly. The monitor chambers in a linear accelerator are used to measure the dose delivered to the patient during radiation therapy. The dose rate is calculated by measuring the ionization current produc…	B	0	D	D. Decrease significantly If a linear accelerator (linac) is programmed to generate a photon beam, but the hardware incorrectly configures itself to generate an electron beam, the dose rate detected at the monitor chambers will decrease significantly. This is because the monitor chambers are typically located downstream of the target and flattening filter, which are used for photon beam productio…	0
295	When a 10 MV photon beam interacts with a metal prosthesis, why is there an increase in the dose at the proximal edge of the metal interface? A. Backscatter B. Attenuation C. Pair production D. Photoelectric absorption	A	When a 10 MV photon beam interacts with a metal prosthesis, there is an increase in the dose at the proximal edge of the metal interface due to backscatter. Backscatter occurs when a photon beam interacts with a high atomic number material, such as a metal prosthesis, causing the photons to scatter in all directions, including back towards the source. This results in an increase in dose at the pr…	A	1	A	A. Backscatter When a 10 MV photon beam interacts with a metal prosthesis, there is an increase in the dose at the proximal edge of the metal interface due to backscatter. Metal prostheses, which are typically made of high-Z materials, have a higher probability of interactions with the photon beam, causing an increased number of scattered photons. Some of these scattered photons travel back towar…	1
296	Compared to a hospital EMR, what is a unique feature of a radiation oncology record and verify system? A. Supplies information that controls radiation treatment delivery B. Stores medical notes and billing codes C. Has modules for patient data entry D. Has settings required to maintain patient security	A	Compared to a hospital EMR, what is a unique feature of a radiation oncology record and verify system? A. Supplies information that controls radiation treatment delivery B. Stores medical notes and billing codes C. Has modules for patient data entry D. Has settings required to maintain patient security	A	1	A	A. Supplies information that controls radiation treatment delivery Compared to a hospital electronic medical record (EMR), a unique feature of a radiation oncology record and verify system is that it supplies information that controls radiation treatment delivery. The record and verify system is specifically designed to manage and monitor the complex workflow and technical details involved in rad…	1
297	What happens if the applicator treatment length of an HDR treatment channel is entered incorrectly in the treatment plan? A. The source will dwell at times that are different than intended B. The source will move to a location different than intended C. The source step size will be different than the plan D. The source activity will be different than the plan	A	If the applicator treatment length of an HDR treatment channel is entered incorrectly in the treatment plan, the source will dwell at times that are different than intended. In HDR (High-Dose-Rate) brachytherapy, a radioactive source is temporarily inserted into the patient's body to deliver a high dose of radiation to the tumor or surrounding tissue. The source is moved through a small applicato…	B	0	B	B. The source will move to a location different than intended If the applicator treatment length of an HDR treatment channel is entered incorrectly in the treatment plan, the source will move to a location different than intended. The treatment length defines the positions within the applicator where the radioactive source is programmed to dwell. If this information is incorrect, the source will …	1
298	What anatomical structure appears larger in a deep inspiration breath hold (DIBH) CT compared with a free breathing CT? A. Heart B. Lung C. Esophagus D. Trachea	B	In a deep inspiration breath hold (DIBH) CT, the lung appears larger compared with a free breathing CT. DIBH is a technique used in radiation therapy to reduce the dose to the heart and other critical organs when treating tumors located in the left breast or chest wall. During a DIBH treatment, the patient takes a deep breath and holds it, which causes the diaphragm to move down and the lungs to …	B	1	B	B. Lung In a deep inspiration breath hold (DIBH) CT, the lung appears larger compared to a free-breathing CT. During DIBH, the patient takes a deep breath and holds it, which expands the lung volume. This technique is often used in radiation therapy planning for thoracic and breast cancer patients to minimize the dose to critical structures like the heart and lungs, as well as to reduce the impac…	1
299	For the opposed, lateral brain fields of a 3D CRT craniospinal treatment, what limits the maximum extent of the inferior beam edge? A. Jaw position limits B. MLC interdigitization limits C. Mandible position D. Shoulder position	D	For the opposed, lateral brain fields of a 3D CRT (Three-Dimensional Conformal Radiation Therapy) craniospinal treatment, the maximum extent of the inferior beam edge is limited by the shoulder position. A craniospinal irradiation is a radiation therapy technique used to treat cancers in the brain and spinal cord. The treatment is delivered with opposed lateral brain fields, which are angled down…	D	1	D	D. Shoulder position For the opposed, lateral brain fields of a 3D conformal radiotherapy (CRT) craniospinal treatment, the maximum extent of the inferior beam edge is limited by the shoulder position. The shoulders can block the beam and cause unwanted attenuation, which could lead to an underdosage in the target volume. To avoid this issue, the beam edge needs to be adjusted, and this sometimes…	1
300	A patient treated for a lung tumor using protons experiences fluid filling around the tumor. Assuming the tumor location does not change, how will the location of the Bragg peaks for each treatment field change relative to their original positions? A. Peaks will be more distal B. Peaks will be more proximal C. Peaks will not change location D. Peaks will change selectively based on beam energy	A	If a patient treated for a lung tumor using protons experiences fluid filling around the tumor and assuming the tumor location does not change, the location of the Bragg peaks for each treatment field will change relative to their original positions. The Bragg peaks will be more distal. Proton therapy uses a beam of protons to deliver radiation to the tumor while sparing surrounding healthy tissu…	B	0	B	B. Peaks will be more proximal. The Bragg peak is a characteristic of proton therapy, where the protons deposit most of their energy at a specific depth in the tissue, resulting in a sharp peak of energy deposition. The position of the Bragg peak is determined by the energy of the protons and the density of the tissue through which they pass. When fluid fills around the tumor, the density of the …	1
					22			27
					30
					73.3333

[truncated: 2 more sheets: DomainAnalysisDom, Specific Topics]
