# Supplementary material for: Benchmarking ChatGPT-4 on a radiation oncology in-training exam and Red Journal Gray Zone cases: potentials and challenges for ai-assisted medical education and decision making in radiation oncology
Source: Front Oncol. 2023 Sep 14;13:1265024. doi: 10.3389/fonc.2023.1265024 (PMC10543650; doi:10.3389/fonc.2023.1265024)
Supplement: Supplementary file 2 [file DataSheet_2.zip]

Archive with 17 entries (16 files):
- Red journal gray zone evaluation/
- Red journal gray zone evaluation/Case10_with_GPT_response.pdf
- Red journal gray zone evaluation/Case11_with_GPT_response.pdf
- Red journal gray zone evaluation/Case12_with_GPT_response.pdf
- Red journal gray zone evaluation/Case13_with_GPT_response.pdf
- Red journal gray zone evaluation/Case14_with_GPT_response.pdf
- Red journal gray zone evaluation/Case15_with_GPT_response.pdf
- Red journal gray zone evaluation/Case1_with_GPT_response.pdf
- Red journal gray zone evaluation/Case2_with_GPT_response.pdf
- Red journal gray zone evaluation/Case3_with_GPT_response.pdf
- Red journal gray zone evaluation/Case4_with_GPT_response.pdf
- Red journal gray zone evaluation/Case5_with_GPT_response.pdf
- Red journal gray zone evaluation/Case6_with_GPT_response.pdf
- Red journal gray zone evaluation/Case7_with_GPT_response.pdf
- Red journal gray zone evaluation/Case8_with_GPT_response.pdf
- Red journal gray zone evaluation/Case9_with_GPT_response.pdf
- Red journal gray zone evaluation/GrayZoneEvaluation.xlsx
