# Supplementary material for: Benchmarking ChatGPT-4 on a radiation oncology in-training exam and Red Journal Gray Zone cases: potentials and challenges for ai-assisted medical education and decision making in radiation oncology
Source: Front Oncol. 2023 Sep 14;13:1265024. doi: 10.3389/fonc.2023.1265024 (PMC10543650; doi:10.3389/fonc.2023.1265024)
Supplement: Supplementary file 2 [file DataSheet_2.zip › Red journal gray zone evaluation/GrayZoneEvaluation.xlsx]

## Sheet: Website
The red journal gray zone cases
https://www.redjournal.org/content/grayzone

## Sheet: Case1
	ChatGPT-4	Expert1	Expert2	Expert3	Expert4	Expert5
You are an expert radiation oncologist from an academic center. Please give your recommendation on the following case: "A 78-year-old man presented with rectal bleeding. Colonoscopy revealed a semicircumferential necrotic mass extending from the dentate proximally into the rectum, measuring 4 cm in length. Biopsy of the lesion was positive for poorly differentiated squamous cell carcinoma. Positr…	As an expert radiation oncologist, my recommendation for this case would be a multimodal approach including chemotherapy, radiation therapy, and possibly immunotherapy. This is due to the aggressive nature of the poorly differentiated squamous cell carcinoma, the presence of metastatic disease in the inguinal lymph node and sacrum, and the patient's age and history of prior radiation treatment. C…	There are five other experts recommendations. Expert 1's recommendation: Systemic Therapy, Then Locoregional Consolidation: "We suspect this is a new primary unrelated to prior radiation therapy (RT), a theory which would be supported if the pathologic specimen were found to be associated with human papillomavirus infection. For patients with oligometastatic anorectal squamous cell carcinoma, dat…	Expert 2's recommendation: Warily Whacking the Weeds: "Patients with stage IV synchronous oligometastatic anal cancer who are treated with consolidative therapy have a considerable median overall survival (55 vs 17 months) and progression-free survival (16 vs 5 months) advantage compared with patients receiving chemotherapy alone. If local symptoms are manageable, this patient should receive 4 to…	Expert3's recommendation: Prostrate After Prostate? "For patients with metastatic anal cancer, we recommend starting with carboplatin/paclitaxel, up to 8 cycles, per the InterAACT trial. After chemotherapy, we would restage with positron emission tomography−computed tomography, and if the patient is responding to treatment, offer consolidation chemoradiation to the pelvis, including the sacral me…	Expert 4's recommendation: BID It to Win It "For this oligometastatic anal squamous cell carcinoma, we would discuss definitive chemoradiation given the paucity of data supporting chemotherapy alone. The safety of pelvic reirradiation has been evaluated in a few prospective trials. Up-front surgical resection is a consideration but is less appropriate in the setting of metastatic anal cancer and …	Expert 5's recommendation: New Growth After Planted Seeds, Treat With Rays "Before Dr. Nigro’s excellent 1974 study changed the way that we treat anal canal squamous cell carcinoma, abdominopelvic resections were common but resulted in permanent colostomy for all patients. So, in reality, the questions we are being asked here are the following: 1. Does the oligometastasis rule out the option of c…
Would you offer this patient systemic therapy?	Yes, I would recommend systemic therapy for this patient, as the presence of metastatic disease in the inguinal lymph node and the sacrum suggests the need for systemic treatment in addition to local therapy. Systemic therapy, such as chemotherapy, can help control the spread of the cancer and improve the patient's prognosis. A commonly used chemotherapy regimen for squamous cell carcinoma of the…
If you would offer this patient radiation, what would your dose, fractionation, and target volumes be?	In this specific case, considering the metastatic nature of the disease, I would recommend a chemoradiation approach with the following radiation dose, fractionation, and target volumes: Dose and fractionation: A standard dose-fractionation scheme for anal cancer typically involves delivering 45 to 50.4 Gy to the primary tumor and involved lymph nodes, using daily fractions of 1.8 to 2 Gy, given …
Would you treat the sacral metastasis first, concurrently, or after treating the primary tumor? What would be your dose and fractionation?	In this case, the decision to treat the sacral metastasis first, concurrently, or after treating the primary tumor would depend on the patient's symptoms, performance status, and overall treatment goals. However, a common approach would be to treat the primary tumor and sacral metastasis concurrently, given the presence of metastatic disease and the need for systemic therapy. For the sacral metas…
Does the previous seed implant affect your management?	The previous low-dose-rate brachytherapy seed implant for prostate cancer (total dose, 144 Gy) in 2009 does affect the management of this patient to some extent. It is important to consider the potential risks and complications associated with re-irradiation, as the patient has already received a significant dose of radiation to the pelvic region, which may increase the likelihood of late radiati…
Do you think the previous brachytherapy treatment resulted in the patient’s subsequent development of anal cancer?	It is unlikely that the previous brachytherapy treatment for prostate cancer directly resulted in the patient's subsequent development of anal cancer. While radiation therapy can increase the risk of developing secondary malignancies, the risk is generally low and typically arises after a long latency period (usually more than 10 years). In the case of brachytherapy for prostate cancer, the radia…
Please summarize the three experts' recommendations in short sentences.	Expert 1: Recommends initial systemic therapy, followed by assessment of response, and then consideration of chemoradiation with cautious dose-fractionation for locoregional consolidation if the disease is stable or responsive. Expert 2: Suggests starting with 4-6 cycles of systemic therapy (carboplatin/paclitaxel), then considering consolidation treatment with a low dose per fraction of radiatio…
As an expert radiation oncologist, which of the above five experts' recommendation do you think the most proper for the patient described above?	As an expert radiation oncologist, I find Expert 3's recommendation to be the most proper approach for the patient described above. This approach involves starting with up to 8 cycles of carboplatin/paclitaxel chemotherapy, followed by restaging and consolidation chemoradiation to the pelvis, including the sacral metastasis if the patient responds to treatment. This recommendation accounts for th…
At the beginning, you said that "my recommendation for this case would be a multimodal approach including chemotherapy, radiation therapy, and possibly immunotherapy." In this case, which expert's recommendation is your initial suggestion closest to?	My initial suggestion of a multimodal approach involving chemotherapy, radiation therapy, and possibly immunotherapy is closest to Expert 3's recommendation. Expert 3 suggests starting with up to 8 cycles of carboplatin/paclitaxel chemotherapy, followed by restaging and consolidation chemoradiation to the pelvis, including the sacral metastasis if the patient responds to treatment. Although Exper…
After seeing the other five experts' recommendations, are you going to update your own recommendation of your most favored therapeutic approach in this patient case? If so, what is your updated recommendation and which expert/experts is your update based on?	After reviewing the other five experts' recommendations, I would update my initial recommendation. My updated recommendation would be to follow Expert 3's approach, which I find to be the most balanced and comprehensive for the patient described. My updated recommendation involves: Starting with up to 8 cycles of carboplatin/paclitaxel chemotherapy. Restaging the patient after chemotherapy and ev…

## Sheet: Case2
	ChatGPT-4	Expert1	Expert2	Expert3	Expert4
You are an expert radiation oncologist from an academic center. Please give your recommendation on the following case: "A 52-year-old woman presented with invasive ductal carcinoma of the left breast, cT3 (5.5 cm) cN1 (single axillary level 1 lymph node) cM0, grade 2, estrogen receptor (ER)-positive (70%) progesterone receptor (PR)-negative (0%) Her2/neunonamplified. Bone scan obtained at time of…	Based on the available information, my recommendation for this patient with a history of invasive ductal carcinoma, who developed a solitary metastatic lung nodule 12 years after initial treatment and showed progression on palbociclib and letrozole therapy, would be to consider the following approach: Stereotactic body radiotherapy (SBRT) for the solitary lung nodule: Since there is a solitary me…	There are four other experts' recommendations. Expert 1's recommendation: Little Downside "Our approach would include sequential review of this case at multidisciplinary tumor board. For patients with de novo oligometastatic disease with sustained response to therapy, we would consider radiation therapy (RT) after surgery, although the benefits from primary surgery and induction chemotherapy are …	Expert 2's recommendation: A Tale of Competing Risk Management "At the initial presentation,1 she was oligometastatic, and treatment to achieve durable local control to the left breast, regional nodes, and sternum and manubrium oligometastases could be justified under SABR-COMET.2 Given its proximity to the internal mammary nodal chain, we recommend inclusion of the oligometastatic lesion within …	Expert 3's recommendation: The Best Defense is a Good Offense "1. We agree with early locoregional therapy (LRT). This patient presented with low-volume, bone-only metastatic disease in the setting of an estrogen-receptor expressing (ER +) primary which portends a favorable long-term prognosis in the stage IV setting, further supported by the radiographic response of bony lesions and the absence …	Expert4's recommendation: Stage IV or Locally Advanced Disease? "Randomized stage IV breast cancer trials have shown no survival benefit for surgical removal of the primary. However, metastases to the sternum and mediastinum may represent a locoregional process. A retrospective review of breast cancer patients with limited sternal or mediastinal metastases reported no significant difference in lo…
Do you agree with the decision to offer surgery followed by radiation therapy to a patient with oligometastatic disease to the sternum/manubrium? If so, what would be your recommended radiation therapy technique, volumes, and dose(s)?	In the setting of oligometastatic disease, such as the case presented, local treatments like surgery and radiation therapy can be considered in addition to systemic therapy. The rationale for treating oligometastatic lesions is to achieve better local control, potentially delay further progression, and possibly prolong survival. However, the specific treatment approach should be individualized ba…
Would you recommend surgery and/or radiation therapy for the left upper lung lesion? If not, what treatment, if any, would you recommend?	In the case of the left upper lung lesion, given its solitary nature and progression despite systemic therapy, I would recommend considering local treatment options. While surgery is a potential option, I would first consider stereotactic body radiotherapy (SBRT) for the following reasons: Minimally invasive: SBRT is a non-invasive treatment option that can be highly effective for small, well-def…
What kind of surveillance examinations would you recommend for this patient? If she were to ask you her prognosis, what would be reasonable to tell her?	For this patient, after completing the recommended local and systemic treatments, a regular surveillance program should be established to closely monitor her for any signs of disease progression or recurrence. The surveillance examinations may include: Clinical evaluations: Regular physical examinations and clinical assessments, including a breast exam, should be performed every 3-6 months for th…
Please summarize the four experts' recommendations in short sentences.	Expert 1: Recommends sequential review at a multidisciplinary tumor board, radiation therapy after surgery, stereotactic body radiation therapy (SBRT) for the lung nodule, and a change in systemic therapy with risk-adapted SBRT. Expert 2: Advocates for aggressive local management with radiation therapy for both initial presentation and lung nodule, including VMAT with DIBH or proton radiation the…
As an expert radiation oncologist, which of the above four experts' recommendation do you think the most proper for the patient described above?	As an expert radiation oncologist, I find the approach recommended by Expert 3 to be the most comprehensive and suitable for this patient. This approach includes: Early locoregional therapy (LRT) with 3D-conformal RT using deep inspiration breath hold technique for the left breast, undissected axilla, and regional nodal basins. Potential boosting of the sternum/manubrium lesions if feasible, and …
At the beginning, you said that "my recommendation for this patient would be to consider SBRT for the lung nodule, re-evaluate the systemic therapy plan, and maintain close follow-up and monitoring.." In this case, which expert's recommendation is your initial suggestion closest to?	My initial recommendation is closest to Expert 3's recommendation. Both Expert 3 and my initial suggestion involve: Early locoregional therapy for the breast cancer and nodal regions. Stereotactic body radiation therapy (SBRT) for the lung metastasis as a less invasive and equally effective option compared to surgery. Re-evaluating the systemic therapy plan and maintaining close follow-up and mon…
After seeing the other experts' recommendations, are you going to update your own recommendation of your most favored therapeutic approach in this patient case? If so, what is your updated recommendation and which expert/experts is your update based on?	After reviewing the other experts' recommendations, I would like to update my initial recommendation to be more comprehensive, incorporating aspects of Expert 3's approach. My updated recommendation for this patient would be: Early locoregional therapy (LRT) with 3D-conformal RT using deep inspiration breath hold technique for the left breast, undissected axilla, and regional nodal basins. Potent…

## Sheet: Case3
	ChatGPT-4	Expert1	Expert2	Expert3	Expert4
You are an expert radiation oncologist from an academic center. Please give your recommendation on the following case: "A 32-year-old, pregnant (14 weeks), female patient presented to the emergency room with a 3-month history of a nonhealing, painful ulcer on the right side of the tongue that she initially thought was an accidental bite. She was prescribed antibiotics with recommendations to see …	Given that the patient is 17 weeks pregnant, her management requires a multidisciplinary approach involving the radiation oncologist, medical oncologist, obstetrician, and oral surgeon to ensure the best possible outcome for both the mother and the fetus. My recommendation would be as follows: Adjuvant therapy: As the patient has a high-risk tumor (pT3, pN1, and presence of perineural invasion), …	There are other four experts' recommendations. Expert1's recommendation: One Treatment But Two Patients " 1. We recommend adjuvant radiation therapy (RT) to the primary site and both sides of the neck. The patient had numerous adverse features that correlate with a significant risk of recurrence and successful salvage of recurrence is unlikely. 2. Intensity-modulated radiation therapy is possible…	Expert2's recommendation: What to Expect When You’re Expecting: Managing Oral Cavity Cancer in the Setting of a Second Trimester Pregnancy " It would be standard to recommend postoperative radiation to this young pregnant female with resected locally advanced oral cavity cancer and multiple risk factors including pT3 primary, depth of invasion ≥4 mm, close surgical margins (≤5 mm), perineural inv…	Expert3's recommendation: Just Because You Could, Does Not Mean You Should " Radiation therapy (RT) should be avoided in pregnancy except for select cases where the benefit clearly outweighs the risks. Here, T3 (American Joint Committee on Cancer 8), close margins, and perineural invasion (PNI) are risk factors for a locoregional recurrence (LRR). For similar cases, we would routinely recommend R…	Expert4's recommendation: Reconsidering How It Begins: Response to Gray Zone Article About Head and Neck Cancer in a Young Pregnant Woman " The optimal management of oral tongue cancer in a young patient is often challenging. The management of a concurrent pregnancy is even more fraught, requiring measured discussions of the risks and benefits of different treatment approaches. In this case, the …
Would you offer adjuvant radiation therapy?	As an expert radiation oncologist, I would consider offering adjuvant radiation therapy to this patient due to her high-risk features (pT3, pN1, and presence of perineural invasion). Adjuvant radiation therapy can help reduce the risk of local recurrence and improve overall outcomes. However, given the patient's pregnancy, additional precautions must be taken to minimize radiation exposure to the…
If offering radiation therapy, what modality would you employ? External beam radiation therapy (intensity modulated radiation therapy vs 3-dimensional)? Brachytherapy? Any special timing or technical considerations for a pregnant patient?	For this patient, I would recommend using external beam radiation therapy (EBRT) with intensity-modulated radiation therapy (IMRT) or volumetric modulated arc therapy (VMAT). These techniques offer better dose conformity and precision in targeting the tumor bed and the ipsilateral neck while minimizing radiation exposure to the surrounding healthy tissues and the fetus. IMRT and VMAT allow for mo…
If offering radiation therapy, would you include the right neck in the target volume?	Yes, I would include the right neck in the target volume for radiation therapy. As the patient's carcinoma is staged as pT3, pN1, and has perineural invasion, there is a higher risk of local recurrence and regional lymph node involvement. Including the right neck in the target volume, specifically focusing on the ipsilateral neck levels at risk, would help reduce the likelihood of regional recurr…
Is there a role for systemic therapy?	There might be a role for systemic therapy in this patient's case, particularly considering the high-risk features of the tumor (pT3, pN1, and presence of perineural invasion). Systemic therapy, such as chemotherapy, could be employed as an adjuvant treatment to reduce the risk of recurrence and improve overall outcomes. However, the use of chemotherapy in pregnant patients is generally avoided, …
What counseling should be provided to this patient given her second trimester status?	Counseling for this patient should involve a multidisciplinary approach, with input from the radiation oncologist, medical oncologist, obstetrician, and oral surgeon. Given her second trimester status, several key topics should be addressed during counseling: Cancer treatment options: Explain the rationale for recommending adjuvant therapy, such as radiation therapy and/or chemotherapy, to reduce…
As an expert radiation oncologist, which of the above three experts' recommendation do you think the most proper?	As an expert radiation oncologist, I believe each of the recommendations provided by the three experts has merits and are based on solid rationale. However, given the unique circumstances of this case, I find Expert 1's recommendation to be the most balanced and comprehensive approach. Expert 1 recommends adjuvant radiation therapy to the primary site and both sides of the neck
As an expert radiation oncologist, you have suggested a multidisciplinary approach involving the radiation oncologist, medical oncologist, obstetrician, and oral surgeon to ensure the best possible outcome for both the mother and the fetus. It includes adjuvant therapy, radiation therapy, chemotherapy, and close monitoring. In this case, which expert's recommendation is your suggestion closest to?	My suggestion is closest to Expert 1's recommendation. Expert 1 provides a balanced and comprehensive approach that considers adjuvant radiation therapy to the primary site and both sides of the neck due to the multiple adverse features and significant risk of recurrence. They also discuss techniques to minimize fetal risk during radiation therapy and the timing of treatment initiation. Furthermo…
As an expert radiation oncologist, which of the above four experts' recommendation do you think the most proper?	As an expert radiation oncologist, I find Expert 4's recommendation to be the most proper, as it provides a comprehensive approach that takes into account the complex interplay of cancer treatment and pregnancy management. Expert 4 highlights the importance of a multidisciplinary evaluation, involving maternal-fetal medicine specialists, to explore all available options for both cancer management…
Can you summarize the four experts' recommendations in short sentences?	Expert 1: Recommends adjuvant radiation therapy (RT) to the primary site and both sides of the neck, considering intensity-modulated radiation therapy (IMRT) with fetal dose mitigation techniques, and avoiding systemic chemotherapy due to lack of consensus and potential risks to the fetus. Emphasizes patient's personal priorities in treatment strategy. Expert 2: Suggests adjuvant photon radiation…
After seeing the other three experts' recommendations, are you going to update your own recommendation of your most favored therapeutic approach in this patient case? If so, what is your updated recommendation and which expert/experts is your update based on?	After reviewing the recommendations of the other four experts, I still believe my initial recommendation is a well-balanced approach that considers the patient's cancer management and the potential risks to the fetus. However, I would like to emphasize a few points from the other experts' recommendations that could further refine my approach: Expert 1 and Expert 2 both discuss the importance of c…

## Sheet: Case4
	ChatGPT-4	Expert1	Expert2	Expert3	Expert4
You are an expert radiation oncologist from an academic center. Please give your recommendation on the following case: "In 1998, a 46-year-old professional model presented with breast cancer with axillary, infraclavicular, liver, and lung metastasis. She completely responded to systemic therapy but developed brain metastasis treated in 1999 with resection and scalp-sparing whole brain radiation. …	Based on the available information, this patient has shown a history of recurrent metastatic breast cancer with involvement of various sites, including the brachial plexus, and a prior history of multiple treatments, including systemic therapy, surgery, and radiation. My most favored therapeutic approach for this patient would be a combination of systemic therapy and supportive care. I would firs…	There are three other experts' recommendations. Expert 1's recommendation: High Reward and Low Risk " Clinical history in combination with ultrasound, magnetic resonance imaging, and positron emission tomography (PET) can assess whether symptoms are due to neurotrophic tumor infiltrate versus radiation plexopathy or another cause. In this patient with infraclavicular disease and prior radiation, …	Expert 2's recommendation: Ten Percent Plexopathy Is Acceptable in This Case " Metastatic infiltration of breast cancer into the brachial plexus (BP) is rare. Symptoms can occur years after initial diagnosis and can be confused with treatment-related complications. Diagnostic workup can include electromyography, BP magnetic resonance imaging (MRI), positron emission tomography with computed tomog…	Expert 3's recommendation: Don't Forget the Value of a Good History " Differentiating malignant infiltration from radiation induced fibrosis can be challenging so taking a comprehensive history, particularly noting the previous radiation dose to the brachial plexus (BP) and time elapsed since treatment is key. Clinical presentation with both sensory and motor neurologic deficits can point more to…
Given that there are other causes of brachial plexopathy and lower extremity weakness, what diagnostic tools might aid in distinguishing neurotrophic tumor infiltration?	Distinguishing neurotrophic tumor infiltration from other causes of brachial plexopathy and lower extremity weakness requires a combination of diagnostic tools. Some of the key diagnostic methods include: Imaging studies: a. Magnetic Resonance Imaging (MRI): MRI with and without contrast is the preferred imaging modality for visualizing the brachial plexus and spinal cord. It provides detailed in…
If radiation of the BP and/or cord is recommended, what dose and fractionation is recommended?	As a radiation oncologist, I would advise caution in reirradiating the brachial plexus (BP) and/or spinal cord, given the patient's prior radiation treatments and the risk of toxicity and complications. However, if reirradiation is determined to be the best course of action after a multidisciplinary evaluation, a personalized approach based on the patient's medical history and the location and ex…
As an expert radiation oncologist, which of the above three experts' recommendation do you think the most proper for the patient described above?	As an expert radiation oncologist, I find the recommendations provided by all three experts valuable. However, I believe that Expert 1's recommendation seems to be the most appropriate in this case, given the specific circumstances of the patient. Expert 1 focuses on the use of clinical history, imaging studies, and correlating symptoms to determine the cause of the patient's symptoms. They suppo…
Your most favored therapeutic approach for this patient would be a combination of systemic therapy and supportive care. You would first recommend a thorough multidisciplinary evaluation involving a medical oncologist, radiation oncologist, and neurologist to tailor the best treatment plan. In this case, which expert's recommendation is your suggestion closest to?	My earlier recommendation of focusing on Expert 1's approach does not contradict the idea of combining systemic therapy and supportive care in this patient's case. Expert 1's recommendation primarily addresses the radiation therapy aspect of treatment, but it is important to note that their approach does not exclude the possibility of integrating systemic therapy and supportive care. The decision…
Can you summarize the three experts' recommendations in short sentences?	Expert 1: Focuses on clinical history and imaging to assess the cause of symptoms, supports a biologically effective dose (alpha/beta = 10) over 30 for treatment response, and considers the previously administered dose of 40 Gy in 15 fractions safe and reasonable for the patient. Expert 2: Suggests accepting a 10% chance of BP injury, allowing for a total EQD2(3) of 90 Gy to be delivered to the B…
After seeing the other three experts' recommendations, are you going to update your own recommendation of your most favored therapeutic approach in this patient case? If so, what is your updated recommendation and which expert/experts is your update based on?	After reviewing the recommendations of the other three experts, I would like to update my recommendation for this patient case. Updated Recommendation: Diagnostic workup: Perform a thorough diagnostic workup to differentiate between malignant infiltration and radiation-induced plexopathy, including clinical history, dedicated magnetic resonance imaging (MRI) of the brachial plexus, and positron e…

## Sheet: Case5
	ChatGPT-4	Expert1	Expert2	Expert3	Expert4	Expert5
You are an expert radiation oncologist from an academic center. Please give your recommendation on the following case: " A 50-year-old, previously healthy man presented with a 2-month history of an enlarging left neck mass and odynophagia. He is a never smoker. Physical examination revealed a mobile 2.5 cm left level 2 cervical lymph node. Fine needle aspiration of the node was positive for p16+ …	Based on the available information, the patient has a p16-positive, squamous cell carcinoma of the left palatine tonsil, staged as T1N2M0. The patient has already undergone transoral robotic surgery (TORS) with tonsillectomy and selective lymph node dissection of the left neck (levels 2-4). The pathology report shows negative surgical margins and no lymphovascular or perineural invasion, which is…	There are five other experts' recommendations. Expert 1's recommendation: Multistation Radiation "Over a decade has passed since the prognostic significance of human papillomavirus–status for squamous cell cancers of the oropharynx was demonstrated. Numerous cooperative group efforts have investigated both dose and volume treatment de-escalation in these patients. For this case, in the setting of…	Expert 2's recommendation: Less Is Not Always More " First, pretreatment patient selection for surgical resection of oropharynx cancer is of paramount importance, as patients receiving triple modality therapy consistently report higher levels of toxicity, worse quality of life, higher decision regret, and value cure as first priority both pre- and posttreatment. The accuracy of imaging to predict…	Expert 3's recommendation: Chemotherapy Only For High-risk Features "A 50-year-old never smoker presented with p16+ squamous cell carcinoma, confined to the tonsil with 2 avid lymph nodes in the ipsilateral neck, both less than 3 cm. With these pretreatment findings, an initial approach with surgery was almost assured of requiring adjuvant radiation therapy. Two recently published phase 2 randomi…	Expert 4's recommendation: Whose Neck Is on the Line? " The landscape of adjuvant treatment in p16+ oropharynx cancers is evolving. This patient has a lateralized p16+ left tonsil squamous cell carcinoma, pT1 pN2 stage II with 5 out of 36 involved lymph nodes, no lymphovascular invasion or perineural invasion, and negative margins. Going from pT1 pN1 to pT1 pN2 changes the 5-year overall survival…	Expert 5's recommendation: Too Many Items on the Menu "Published studies on the topic of de-escalation of adjuvant therapy after Transoral Robotic Surgery for p16+ oropharyngeal cancers have a variety of inclusion criteria and proposed de-escalation schemes. However, not all p16+ cancers are favorable. Though our standard criteria for addition of chemotherapy to postoperative radiation therapy ar…
What are your recommendations for adjuvant therapy? Adjuvant radiation or adjuvant chemoradiation?	Apologies for any confusion in my previous response. Based on the available information and the patient's pathological stage of T1N2M0, my recommendation for adjuvant therapy would be adjuvant chemoradiation. The rationale for choosing adjuvant chemoradiation over adjuvant radiation alone is the presence of high-risk features, such as N2 nodal status with multiple involved lymph nodes. This incre…
What are your recommendations for adjuvant therapy? Ipsilateral or bilateral nodal radiation?	Given the patient's pathological stage of T1N2M0, p16-positive squamous cell carcinoma of the left palatine tonsil, and the presence of multiple positive lymph nodes in the left neck, my recommendation for adjuvant therapy would be adjuvant chemoradiation with bilateral nodal radiation. The rationale for recommending bilateral nodal radiation is to minimize the risk of locoregional recurrence. Al…
What radiation dose(s) should be prescribed?	For this patient with p16-positive squamous cell carcinoma of the left palatine tonsil staged as T1N2M0, who has undergone transoral robotic surgery (TORS) with tonsillectomy and selective lymph node dissection, my recommendation for adjuvant chemoradiation would involve the following radiation doses: High-risk target volumes (postoperative tumor bed and involved lymph node levels): A total dose …
Should the primary site be irradiated?	Yes, the primary site should be irradiated in this case. The patient has p16-positive squamous cell carcinoma of the left palatine tonsil staged as T1N2M0, and has undergone transoral robotic surgery (TORS) with tonsillectomy and selective lymph node dissection. Despite negative surgical margins and no lymphovascular or perineural invasion, there is still a risk of microscopic residual disease at…
Please summarize the five experts' recommendations in short sentences.	Expert 1: Recommends adjuvant radiation therapy (60 Gy to the operative bed and involved lymph node levels; 54 Gy to ipsilateral level IV neck) without chemotherapy, treating the primary site and ipsilateral neck, and omitting the contralateral neck. Expert 2: Suggests adjuvant radiation therapy (60 Gy or more), possibly with concurrent chemotherapy, treating both the primary site and neck, and c…
As an expert radiation oncologist, which of the above five experts' recommendation do you think the most proper for the patient described above?	As an expert radiation oncologist, I would consider Expert 2's recommendation as the most appropriate for the patient described above. This recommendation takes into account the aggressive biology of the tumor, with a high nodal count, which suggests a higher risk of locoregional failure and distant metastases. Expert 2 suggests adjuvant radiation therapy of at least 60 Gy, with concurrent chemot…
After seeing the other five experts' recommendations, are you going to update your own recommendation of your most favored therapeutic approach in this patient case?	After considering the recommendations of the other five experts, I would like to update my recommendation for this patient. My updated recommendation would be to proceed with adjuvant radiation therapy, treating both the primary site and the neck. Given the aggressive nature of the tumor, with a high nodal count, I would consider concurrent chemotherapy to enhance tumor control. This approach aim…
At the beginning, you said that "My most favored therapeutic approach for this patient would be adjuvant radiotherapy with concurrent chemotherapy, considering the high-risk factors like multiple lymph node involvement (N2 disease)." In this case, which expert's recommendation is your initial suggestion closest to?	My initial suggestion is closest to Expert 4's recommendation. Both recommendations emphasize the importance of adjuvant radiotherapy with concurrent chemotherapy due to the aggressive nature of the tumor and the presence of high-risk factors such as multiple lymph node involvement (N2 disease). Additionally, both recommendations suggest treating both the primary site and the neck, with considera…

## Sheet: Case6
	ChatGPT-4	Expert1	Expert2	Expert3	Expert4	Expert5
You are an expert radiation oncologist from an academic center. Please give your recommendation on the following case: "" A 63-year-old man noticed a pruritic mass on the back of his central/right neck, prompting a dermatologic biopsy revealing lymphoepithelioma-like carcinoma and subsequent wide local excision (8 cm × 4 cm) by otolaryngology, with negative margins. Postoperative management invol…	Based on the available information, the patient has experienced a regional recurrence of lymphoepithelioma-like carcinoma in the neck, with extracapsular extension of the tumor in the dissected lymph nodes. In this case, my most favored therapeutic approach would be a combination of adjuvant radiation therapy and concurrent chemotherapy, considering the high risk of additional microscopic disease…	There are three other experts' recommendations. Expert 1's recommendation: Rare Tumor, Common Approach "Lymphoepithelioma-like carcinoma of the skin is a rare entity. Histologically, it is described as an undifferentiated nonkeratinizing squamous cell carcinoma with lymphocytic infiltration, similar to lymphoepithelioma of the nasopharynx. Consequently, it has an improved prognosis compared with …	Expert 2's recommendation: Regaud, Rare Skin Cancer, and Radiotherapy " Pioneering radiation biologist and oncologist Claudius Regaud (1870-1940) described a radiosensitive neoplasm of the nasopharynx now known as “lymphoepithelioma” in 1921. Lymphoepitheliomas and lymphoepithelioma-like carcinomas originate in a variety of subsites of the head and neck including the skin, mucosa, and salivary gl…	Expert 3's recommendation: Return to First Principles "Primary lymphoepithelioma-like carcinomas of the skin (LELCS) are rare, indolent tumors that develop in sun-exposed skin. LELCS are regarded as a variant of cutaneous squamous cell carcinoma with low metastatic risk. Lymphovascular space invasion is associated with a more aggressive phenotype ; for this case, histologic comparison of the prim…
Would you recommend adjuvant radiation therapy?	Yes, I would recommend adjuvant radiation therapy in this case, considering the patient's high-risk features. The presence of extracapsular extension in the dissected lymph nodes is a known risk factor for local and regional recurrence, and adjuvant radiation therapy can help improve locoregional control and reduce the risk of further recurrence. The radiation treatment would target the neck, spe…
If Yes, what volume: A) left level 5 neck (area of extracapsular extension into neck soft tissues) B) A + left neck levels 2 to 4 C) B + primary area (right posterior neck skin scar) D) C + all lymphatic channels between the primary area and left level 5 neck E) D and right uninvolved neck levels 2 to 5	In this case, I would recommend option B: the left level 5 neck (area of extracapsular extension into neck soft tissues) and left neck levels 2 to 4. The rationale for this choice is based on the involvement of lymphoepithelioma-like carcinoma in level 5B of the left neck and the previous selective left neck dissection of levels 4 and 5. Targeting the left level 5 neck and levels 2 to 4 would pro…
Please summarize the three experts' recommendations in short sentences.	Expert 1: Recommends adjuvant radiation treatment to the primary operative bed and bilateral cervical neck (levels II to V), without adjuvant chemotherapy, due to the aggressive behavior of the disease and its unusual spatial pattern. Expert 2: Suggests confirming the primary tumor origin and excluding nasopharynx cancer. If confirmed as primary cutaneous squamous cell carcinoma, recommends adjuv…
As an expert radiation oncologist, which of the above three experts' recommendation do you think the most proper for the patient described above?	As an expert radiation oncologist, I find Expert 2's recommendation to be the most comprehensive and appropriate for the patient described above. This recommendation emphasizes the importance of confirming the primary tumor origin and ruling out nasopharynx cancer, which is crucial for accurate diagnosis and management. If the tumor is confirmed as primary cutaneous squamous cell carcinoma, Exper…
At the beginning, you said that "my most favored therapeutic approach would be a combination of adjuvant radiation therapy and concurrent chemotherapy, considering the high risk of additional microscopic disease and potential for further recurrence." In this case, which expert's recommendation is your initial suggestion closest to?	Apologies for any confusion earlier. After reviewing the three expert recommendations provided, my initial suggestion aligns most closely with Expert 2's recommendation. Both my initial recommendation and Expert 2's suggest adjuvant radiation therapy targeting the neck (levels 2 to 5B) and emphasize the importance of accurate diagnosis and ruling out nasopharynx cancer. Furthermore, both recommen…
After seeing the other three experts' recommendations, are you going to update your own recommendation of your most favored therapeutic approach in this patient case?	After reviewing the three expert recommendations, I would update my initial recommendation as follows: Confirm the primary tumor origin and exclude the possibility of nasopharynx cancer. Additional clinical, histopathologic, and molecular information may be necessary to establish an accurate diagnosis. If confirmed as primary cutaneous squamous cell carcinoma, proceed with adjuvant radiation ther…
Is your update only based on Expert 2's recommendation, or all the three experts' recommendations? Please indicate the expert whom your update is based on.	My updated recommendation is primarily based on Expert 2's recommendation, as it emphasizes the importance of accurate diagnosis, appropriate radiation targeting, and potential chemotherapy consultation. However, I have also considered insights from Experts 1 and 3 in terms of risk assessment and the need for close monitoring during follow-up visits. Thus, my updated recommendation incorporates e…

## Sheet: Case7
	ChatGPT-4	Expert1	Expert2	Expert3	Expert4	Expert5
You are an expert radiation oncologist from an academic center. Please give your recommendation on the following case: " A 60-year-old woman with hypertension presented with postmenopausal bleeding, pain in lower abdomen, and urinary incontinence of 1-month duration. Obstetric (P2L2) and menopausal history were unremarkable. Clinical examination revealed a firm growth involving the cervix and ant…	Based on the available information, this patient has a locally advanced, poorly differentiated squamous cell carcinoma of the cervix with bladder involvement and metastatic lymph nodes. The patient has already received extended-field radiation therapy with concurrent weekly cisplatin to a dose of 45 Gy in 25 fractions to the whole pelvis and para-aortic region with simultaneous integrated boost t…	There are other three experts' recommendations. Expert 1's recommendation: Mend and Cure with Surgery " In stage IVA cervical cancer, both primary pelvic exenteration and chemoradiation have almost equal oncologic outcomes. However, exenteration is not usually done because of quality-of-life issues compared with chemoradiation. 1 In this woman, after pelvic radiation with concurrent chemotherapy,…	Expert 2's recommendation: Rays Over Knife "For stage IVA cervical cancer, the gold standard is concurrent chemoradiation followed by image-guided brachytherapy, including in the presence of a fistula which is not a contraindication for brachytherapy. Given the presence of vesicovaginal fistula, this patient should undergo placement of bilateral percutaneous nephrostomy tubes prior to treatment. …	Expert 3's recommendation: Combination of Knife and Rays with MRI-Guided Ablative Brachytherapy " The authors describe a complex case of locally advanced cervix cancer. Imaging and examination were concerning for extensive disease with involvement of bladder and anterior rectal wall along with pelvic and para-aortic lymph nodes. For this reason, the patient was treated with definitive chemoradiat…
How would you manage this patient further?	After implementing the recommended salvage surgery and adjuvant chemotherapy, the patient would require a comprehensive follow-up plan to monitor for potential recurrence, manage treatment-related complications, and provide supportive care. Here's a suggested follow-up and management plan: Post-operative care and monitoring: Ensure appropriate post-operative care, including pain management, wound…
Is there an option of pelvic exenteration, palliative chemotherapy, interstitial brachytherapy implant, or best supportive care?	Yes, these options can also be considered depending on the patient's specific circumstances, preferences, and overall health. Here is an overview of each approach: Pelvic exenteration: This is a radical surgical procedure involving the removal of multiple organs in the pelvis, such as the bladder, uterus, cervix, vagina, and sometimes the rectum, depending on tumor involvement. Pelvic exenteratio…
Please summarize the three experts' recommendations in short sentences.	Expert 1: Recommends en bloc resection (anterior pelvic exenteration) with the intent of curative treatment, followed by chemotherapy if margins are positive. Urinary diversion is needed if the patient is not fit for exenteration. Expert 2: Advocates for perineal interstitial HDR brachytherapy to cover residual disease, with bilateral percutaneous nephrostomy tubes placed prior to treatment. If b…
As an expert radiation oncologist, which of the above three experts' recommendation do you think the most proper for the patient described above?	As an expert radiation oncologist, I would lean towards Expert 2's recommendation. This approach involves perineal interstitial HDR brachytherapy to cover the residual disease, with bilateral percutaneous nephrostomy tubes placed prior to treatment. This strategy is in line with the standard treatment for stage IVA cervical cancer, which is concurrent chemoradiation followed by image-guided brach…
At the beginning, you said that "my most favored therapeutic approach for this patient would be a combination of salvage surgery and adjuvant therapy. " In this case, which expert's recommendation is your initial suggestion closest to?	I apologize for the confusion earlier. Upon further consideration of the experts' opinions, my initial suggestion aligns more closely with Expert 1's recommendation. Expert 1 suggests en bloc resection (anterior pelvic exenteration) with the intent of curative treatment, followed by chemotherapy if margins are positive. Urinary diversion is needed if the patient is not fit for exenteration. This …
After seeing the other three experts' recommendations, are you going to update your own recommendation of your most favored therapeutic approach in this patient case?	After reviewing the other experts' recommendations, I would like to update my initial recommendation to align more closely with Expert 2's approach. Expert 2 suggests perineal interstitial HDR brachytherapy to cover the residual disease, with bilateral percutaneous nephrostomy tubes placed prior to treatment. This strategy aligns with the standard treatment for stage IVA cervical cancer, which is…
then what is your updated recommendation?	After reviewing the other experts' recommendations, my updated recommendation for this patient is as follows: Proceed with perineal interstitial HDR brachytherapy to cover the residual disease, ensuring adequate coverage of the tumor and surrounding tissues. Place bilateral percutaneous nephrostomy tubes prior to treatment to manage the vesicovaginal fistula and alleviate urinary symptoms. Monito…

## Sheet: Case8
	ChatGPT-4	Expert1	Expert2	Expert3	Expert4	Expert5
You are an expert radiation oncologist from an academic center. Please give your recommendation on the following case: " A 55-year-old woman was diagnosed in 2010 with mixed invasive lobular and ductal carcinoma of the left breast. Initial breast conserving surgery and sentinel lymph node biopsy revealed 2.2 cm (lobular) and 0.4 cm (ductal), grade 2, lymphovascular invasion and surrounding lobula…	Based on the available information, the patient has locally recurrent breast cancer with contralateral axillary lymph node involvement. Considering the patient's history and pathology findings, my recommendation for the therapeutic approach would include the following: Systemic therapy: Given that the patient has hormone receptor-positive (ER/PR+) and HER2-negative disease, initiating endocrine t…	There are other five experts' recommendations. Expert 1's recommendation: Contralateral Disease Begets Contralateral Treatment "Isolated metachronous contralateral axillary lymph node metastasis (CAM) is rare. Potential etiologies include (1) contralateral spread from the original ipsilateral cancer, (2) contralateral spread from new or recurrent ipsilateral tumor, and (3) ipsilateral spread from…	Expert 2's recommendation: Long Overdue “Beam-On” " At the time of initial breast cancer diagnosis, this patient underwent suboptimal locoregional and systemic treatment due to omission of postmastectomy regional nodal irradiation (RNI) and inadequate duration of antiestrogen therapy. Although the benefits of RNI for patients with limited nodal disease were not fully appreciated in the past, subs…	Expert 3's recommendation: Making the Right Choice: Radiate Only What's Left, the Rest is Left " Although the exact origin will never be known, we favor regional recurrence of original tumor rather than new primary or distant metastasis. Recurrent breast cancers are known to have aberrant nodal drainage, including to the contralateral axilla, and similarity of histology to the original diagnosis …	Expert 4's recommendation: Postoperative Comprehensive Radiation with Curative Intent " Isolated metachronous contralateral axillary metastases (CAM) from breast carcinoma are rare and historically classified as distant metastatic disease. 1 However, altered lymphatic drainage patterns are common after mastectomy, particularly after axillary lymph node dissection, 2 where spread to the contralate…	Expert 5's recommendation: " This vignette describes a patient with an ER/PR-positive, HER-2-negative, pT2N1a, mixed histology left breast carcinoma presenting 10 years after initial diagnosis with an isolated contralateral axillary metastasis (CAM). Next steps should include thorough multidisciplinary review. Completion axillary lymph node dissection and a retrial of hormone therapy are strongly…
Would you offer radiation to the right side and what would be your target volumes?	Yes, given the presence of metastatic breast cancer in the right axillary lymph nodes, I would recommend radiation therapy to the right side as well. The target volumes for radiation therapy in this case would include: Right chest wall: As the patient had undergone a contralateral prophylactic mastectomy on the right side, radiation to the right chest wall would be indicated to address any potent…
Would your decision be affected by systemic therapy or extent of axillary surgery?	My decision regarding radiation therapy would not be significantly affected by the choice of systemic therapy or the extent of axillary surgery. However, there are some considerations that should be taken into account: Systemic therapy: In this case, the patient would benefit from the combination of endocrine therapy (an aromatase inhibitor) and a CDK4/6 inhibitor. This systemic therapy may provi…
Would you consider radiation therapy to the original left side?	Considering the patient's history and the absence of any new evidence of disease on the left side, I would not routinely recommend radiation therapy to the original left side at this time. However, there are certain factors to consider: The patient never received adjuvant radiation therapy to the left side after her initial breast-conserving surgery and mastectomy. This could potentially increase…
Please summarize the five experts' recommendations in short sentences.	Expert 1: Recommends right postmastectomy radiation therapy (PMRT) to the chest wall and regional nodes, regardless of systemic therapy or axillary surgery. Omission of left-side radiation is suggested. Expert 2: Suggests bilateral comprehensive radiation therapy to the chest wall and regional nodal irradiation (RNI), with discussion of additional systemic therapy. Expert 3: Advises radiation to …
As an expert radiation oncologist, which of the above five experts' recommendation do you think the most proper for the patient described above?	As an expert radiation oncologist, I believe the recommendation provided by Expert 2 is the most appropriate for the patient described above. This recommendation suggests bilateral comprehensive radiation therapy to the chest wall and regional nodal irradiation (RNI), with a discussion of additional systemic therapy. This approach considers the patient's suboptimal initial treatment and the poten…
At the beginning, you said that "my favored therapeutic approach for this patient would be the combination of endocrine therapy with an aromatase inhibitor and a CDK4/6 inhibitor, regional nodal irradiation, close monitoring, and appropriate supportive care. " In this case, which expert's recommendation is your initial suggestion closest to?	My initial recommendation aligns most closely with Expert 3's recommendation. Expert 3 suggests radiating the right-sided axillary levels 1 to 3 and supraclavicular nodes only and emphasizes the critical role of systemic therapy in reducing the chance of metastases. This approach focuses on treating the current contralateral axillary nodal metastases and involves the use of endocrine therapy and …
After seeing the other five experts' recommendations, are you going to update your own recommendation of your most favored therapeutic approach in this patient case? If so, what is your updated recommendation?	After reviewing the other five experts' recommendations, I would like to update my initial recommendation to provide a more comprehensive approach for the patient. Updated recommendation: Perform thorough imaging, including bilateral magnetic resonance imaging, to assess for potential primary or recurrent tumors in the residual ipsilateral or contralateral breast tissue. Administer right-sided lo…
After seeing the other five experts' recommendations, are you going to update your own recommendation of your most favored therapeutic approach in this patient case? If so, what is your updated recommendation and which expert/experts is your update based on?	After reviewing the other five experts' recommendations, I would like to update my initial recommendation to provide a more comprehensive approach for the patient, drawing inspiration from Expert 2's recommendation. Updated recommendation: Perform thorough imaging, including bilateral magnetic resonance imaging, to assess for potential primary or recurrent tumors in the residual ipsilateral or co…

## Sheet: Case9
	ChatGPT-4	Expert1	Expert2	Expert3	Expert4	Expert5
You are an expert radiation oncologist from an academic center. Please give your recommendation on the following case: " A 58-year-old man with a history of arterial hypertension and hypercholesterolemia, for which he receives medical treatment, was referred to a urologist after an elevated prostate-specific antigen (PSA) level of 18 ng/mL was detected on PSA screening. Further workup with multip…	Based on the available information, my recommendation for this patient would be to proceed with salvage radiation therapy combined with systemic therapy, specifically androgen deprivation therapy (ADT). Here is my reasoning: The patient has a high-risk prostate cancer, as evidenced by the Gleason score of 9, extracapsular extension, seminal vesicle invasion, and positive surgical margins. These f…	There are other four experts' recommendations. Expert 1's recommendation: The Post-Prostatectomy Setting: What to Do and When to Do… "1. In this clinical scenario, the ARTISTIC meta-analysis did not show a benefit for immediate adjuvant radiation therapy (RT), compared with an early salvage approach, while demonstrating significantly higher toxicity in the adjuvant arm. However, few patients had …	Expert 2's recommendation: The Time to Evaluate the Impact of PET PSMAs on Management of Prostate Cancer Is Now " Q1 (The tumor board chose early salvage treatment. Would you have agreed on this strategy in this patient?). This is an acceptable tumor board recommendation based on recent data from RAVES, RADICALS-RT, GETUG-AFU 17, and the ARTISTIC meta-analysis. Q2 (Do you perform a prostate-speci…	Expert 3's recommendation: PSMA PET: Enabling More Dose to Less Volume? " Early salvage radiation treatment has replaced adjuvant radiation as the standard-of-care postprostatectomy, based on results from 3 randomized trials. This approach decreases the risk of radiation toxicity without compromising cancer control. This patient has multiple high-risk factors for recurrence both locally and dista…	Expert 4's recommendation: Patience Is a Virtue " Question 1 (The tumor board chose early salvage treatment. Would you have agreed on this strategy in this patient?): Early salvage radiation therapy (prostate-specific antigen >0.2 ng/mL) is best in this case.1 Despite low recurrence-free risk at 5 and 10 years (26% and 14%, respectively), his 15-year cause-specific survival is >90% (www.mskcc.org…
The tumor board chose early salvage treatment. Would you have agreed on this strategy in this patient?	Yes, I would agree with the tumor board's decision to opt for early salvage treatment in this patient. Early salvage radiation therapy is a reasonable strategy for patients with high-risk features and biochemical recurrence after radical prostatectomy, as seen in this case. The high-risk features in this patient, such as the Gleason score of 9, extracapsular extension, seminal vesicle invasion, a…
Do you perform a prostate-specific membrane antigen positron emission tomography/CT at this moment, or do you immediately proceed with early salvage radiation therapy? In the case of radiation, do you add hormonal treatment, and if so, what is the optimal duration that you advise?	Given the patient's rising PSA level and high-risk features, it is reasonable to perform a prostate-specific membrane antigen (PSMA) positron emission tomography (PET)/CT scan before initiating early salvage radiation therapy. This imaging modality can provide valuable information on the extent and location of the disease, helping to guide the radiation treatment planning and to rule out any dist…
What do you advise to your patient?	As a radiation oncologist, I would advise the following course of action for the patient: Proceed with early salvage radiation therapy to the prostate bed and regional lymph nodes. This treatment aims to target any residual or recurrent disease in the area and reduce the risk of further disease progression. Combine radiation therapy with androgen deprivation therapy (ADT) for systemic control of …
Please summarize the four experts' recommendations in short sentences.	Expert 1: Recommends early salvage radiation therapy without immediate imaging. Advises against adding ADT for this patient and suggests considering fine needle aspiration of the suspicious supraclavicular node. Expert 2: Suggests performing PSMA PET/CT before salvage radiation therapy and considering Decipher testing to guide ADT use. Recommends biopsy of the supraclavicular node and discussing …
As an expert radiation oncologist, which of the above four experts' recommendation do you think the most proper for the patient described above?	As an expert radiation oncologist, I find Expert 2's recommendation to be the most comprehensive and well-reasoned approach for the patient described above. This recommendation incorporates: Performing PSMA PET/CT before initiating salvage radiation therapy, which has already been done in this case, and showed a suspicious supraclavicular lymph node. Considering Decipher testing on the prostatect…
At the beginning, you said that "I would recommend proceeding with salvage radiation therapy to the prostate bed and regional lymph nodes, combined with androgen deprivation therapy for at least 18-24 months. " In this case, which expert's recommendation is your initial suggestion closest to?	My initial suggestion is closest to Expert 3's recommendation. Both recommendations involve: Early salvage radiation therapy to the prostate bed and regional lymph nodes. Combining radiation therapy with androgen deprivation therapy (ADT). Performing a PSMA PET/CT, which has already been done in this case. Recommending a biopsy of the suspicious supraclavicular lymph node to confirm the nature of…
After seeing the other four experts' recommendations, are you going to update your own recommendation of your most favored therapeutic approach in this patient case? If so, what is your updated recommendation and which expert/experts is your update based on?	After reviewing the other four experts' recommendations, I would like to update my recommendation to better align with the comprehensive approach proposed by Expert 2. My updated recommendation includes: Performing a PSMA PET/CT before initiating salvage radiation therapy, which has already been done in this case and showed a suspicious supraclavicular lymph node. Considering Decipher testing on …

[truncated: 8 more sheets: Case10, Case11, Case12, Case13, Case14, Case15, Case1Old, Case2Old]
